# Supplementary material for: Meta-analysis of human methylomes reveals stably methylated sequences surrounding CpG islands associated with high gene expression
Source: Epigenetics Chromatin. 2014 Oct 23;7:28. doi: 10.1186/1756-8935-7-28 (PMC4260796; doi:10.1186/1756-8935-7-28)
Supplement: Supplementary file 2 — Additional file 2: Ultrastable CpGs loci. Description of data: Probe_ID is the 450 K CpG probe ID given by Illumina. State is the state of ultrastable CpG. Coordinate_37 is the Human Genome Build 37 position. Chromosome_37 is the Human Genome Build 37 chromosome. (TXT 737 KB) [file 13072_2014_333_MOESM2_ESM.txt]

Probe_ID	State	Coordinate_37	Chromosome_37
cg11733071	Ultra-stable Methylated	886543	1
cg16389252	Ultra-stable Unmethylated	894601	1
cg15153791	Ultra-stable Unmethylated	955083	1
cg22482746	Ultra-stable Unmethylated	955163	1
cg25177113	Ultra-stable Unmethylated	955463	1
cg10046671	Ultra-stable Unmethylated	956299	1
cg09383789	Ultra-stable Unmethylated	1051364	1
cg27310827	Ultra-stable Methylated	1163671	1
cg18387017	Ultra-stable Unmethylated	1167389	1
cg02581421	Ultra-stable Unmethylated	1209196	1
cg24157952	Ultra-stable Unmethylated	1243003	1
cg15042692	Ultra-stable Unmethylated	1243460	1
cg07425625	Ultra-stable Unmethylated	1243562	1
cg04840417	Ultra-stable Unmethylated	1243573	1
cg15604233	Ultra-stable Unmethylated	1310715	1
cg15617543	Ultra-stable Unmethylated	1310978	1
cg07191003	Ultra-stable Unmethylated	1334791	1
cg13053783	Ultra-stable Unmethylated	1334803	1
cg25769755	Ultra-stable Unmethylated	1342720	1
cg25397779	Ultra-stable Unmethylated	1343130	1
cg12525514	Ultra-stable Unmethylated	1343260	1
cg17464271	Ultra-stable Unmethylated	1447047	1
cg21124756	Ultra-stable Unmethylated	1447564	1
cg24729577	Ultra-stable Unmethylated	1447567	1
cg24470133	Ultra-stable Methylated	1483206	1
cg00355315	Ultra-stable Methylated	1483257	1
cg05181565	Ultra-stable Unmethylated	1509872	1
cg06199750	Ultra-stable Unmethylated	1510566	1
cg11140595	Ultra-stable Unmethylated	1550660	1
cg06761793	Ultra-stable Unmethylated	1550770	1
cg17271960	Ultra-stable Unmethylated	1550779	1
cg10600968	Ultra-stable Unmethylated	1550886	1
cg20155988	Ultra-stable Unmethylated	1590632	1
cg17106628	Ultra-stable Unmethylated	1624454	1
cg11198222	Ultra-stable Unmethylated	1655838	1
cg23983334	Ultra-stable Unmethylated	1677269	1
cg01738944	Ultra-stable Unmethylated	1677273	1
cg13849007	Ultra-stable Unmethylated	1677539	1
cg04100492	Ultra-stable Unmethylated	1677730	1
cg17157064	Ultra-stable Unmethylated	1709597	1
cg10388316	Ultra-stable Unmethylated	1710208	1
cg26421735	Ultra-stable Unmethylated	1710265	1
cg26160180	Ultra-stable Unmethylated	1822883	1
cg23688809	Ultra-stable Unmethylated	1840730	1
cg10313879	Ultra-stable Methylated	2100435	1
cg19915466	Ultra-stable Unmethylated	2126372	1
cg19641395	Ultra-stable Unmethylated	2126776	1
cg16663073	Ultra-stable Methylated	2240324	1
cg16579225	Ultra-stable Unmethylated	2322553	1
cg23207616	Ultra-stable Unmethylated	2322827	1
cg17444015	Ultra-stable Unmethylated	2322981	1
cg26022577	Ultra-stable Unmethylated	2323201	1
cg12442015	Ultra-stable Unmethylated	2323763	1
cg01064573	Ultra-stable Unmethylated	2344133	1
cg22535228	Ultra-stable Unmethylated	2344171	1
cg22232535	Ultra-stable Methylated	2444452	1
cg07424616	Ultra-stable Unmethylated	2457414	1
cg27173245	Ultra-stable Unmethylated	2457999	1
cg20103201	Ultra-stable Unmethylated	2458021	1
cg11455386	Ultra-stable Unmethylated	2458039	1
cg01051642	Ultra-stable Unmethylated	2517410	1
cg15676078	Ultra-stable Unmethylated	2518115	1
cg11747516	Ultra-stable Unmethylated	2518503	1
cg25190491	Ultra-stable Unmethylated	2518505	1
cg06188019	Ultra-stable Unmethylated	3541438	1
cg01530317	Ultra-stable Unmethylated	3566579	1
cg01101400	Ultra-stable Unmethylated	3566704	1
cg06782351	Ultra-stable Unmethylated	3566715	1
cg07174627	Ultra-stable Unmethylated	3566769	1
cg05643503	Ultra-stable Unmethylated	3713094	1
cg19148051	Ultra-stable Unmethylated	3713096	1
cg03761258	Ultra-stable Methylated	3731301	1
cg08459627	Ultra-stable Unmethylated	3773958	1
cg00827239	Ultra-stable Methylated	3791597	1
cg09633588	Ultra-stable Unmethylated	3817016	1
cg21833572	Ultra-stable Unmethylated	3817804	1
cg26661089	Ultra-stable Methylated	5931389	1
cg13859739	Ultra-stable Methylated	5937378	1
cg15893285	Ultra-stable Methylated	5958699	1
cg23994888	Ultra-stable Unmethylated	6052642	1
cg23323711	Ultra-stable Unmethylated	6259145	1
cg16178974	Ultra-stable Unmethylated	6259704	1
cg15830682	Ultra-stable Methylated	6298637	1
cg17429065	Ultra-stable Unmethylated	6453910	1
cg17236617	Ultra-stable Unmethylated	6454202	1
cg03046264	Ultra-stable Unmethylated	6614344	1
cg24047689	Ultra-stable Unmethylated	6614587	1
cg07399635	Ultra-stable Unmethylated	6614658	1
cg24809958	Ultra-stable Unmethylated	6662478	1
cg01433443	Ultra-stable Unmethylated	6673467	1
cg17246131	Ultra-stable Unmethylated	6673671	1
cg12644588	Ultra-stable Unmethylated	6845214	1
cg06760068	Ultra-stable Unmethylated	6845484	1
cg24006384	Ultra-stable Unmethylated	8021553	1
cg10514638	Ultra-stable Unmethylated	8021611	1
cg23262827	Ultra-stable Methylated	8395557	1
cg17861150	Ultra-stable Methylated	8425258	1
cg26571926	Ultra-stable Methylated	8613145	1
cg02387474	Ultra-stable Unmethylated	8763006	1
cg09473867	Ultra-stable Unmethylated	8763372	1
cg19414419	Ultra-stable Unmethylated	8877760	1
cg22816534	Ultra-stable Unmethylated	8877774	1
cg01935967	Ultra-stable Unmethylated	8878173	1
cg03227456	Ultra-stable Unmethylated	8878193	1
cg15625451	Ultra-stable Unmethylated	8878225	1
cg08341978	Ultra-stable Unmethylated	8878227	1
cg10365178	Ultra-stable Unmethylated	8938099	1
cg12902497	Ultra-stable Unmethylated	8938815	1
cg01803717	Ultra-stable Unmethylated	8939106	1
cg10780495	Ultra-stable Unmethylated	8939136	1
cg09122657	Ultra-stable Unmethylated	9294913	1
cg22109056	Ultra-stable Unmethylated	9352963	1
cg12458866	Ultra-stable Unmethylated	9353610	1
cg02206861	Ultra-stable Unmethylated	9648945	1
cg23508540	Ultra-stable Unmethylated	9884032	1
cg09174674	Ultra-stable Unmethylated	9884042	1
cg24523535	Ultra-stable Unmethylated	9970042	1
cg25033138	Ultra-stable Unmethylated	9970789	1
cg02338858	Ultra-stable Unmethylated	10002945	1
cg26685197	Ultra-stable Unmethylated	10003173	1
cg15591198	Ultra-stable Unmethylated	10003340	1
cg00418146	Ultra-stable Unmethylated	10003430	1
cg23610023	Ultra-stable Unmethylated	10003460	1
cg01929105	Ultra-stable Unmethylated	10003572	1
cg21180178	Ultra-stable Unmethylated	10093010	1
cg00993191	Ultra-stable Unmethylated	10093703	1
cg26116724	Ultra-stable Unmethylated	10270521	1
cg24722365	Ultra-stable Unmethylated	10270654	1
cg03517712	Ultra-stable Methylated	10386247	1
cg19368966	Ultra-stable Unmethylated	10458856	1
cg12465353	Ultra-stable Unmethylated	10490637	1
cg02461388	Ultra-stable Unmethylated	10490943	1
cg19915020	Ultra-stable Unmethylated	10490985	1
cg00162421	Ultra-stable Methylated	10508962	1
cg13229655	Ultra-stable Unmethylated	10532570	1
cg11843760	Ultra-stable Unmethylated	10532677	1
cg26609202	Ultra-stable Unmethylated	10532686	1
cg10971874	Ultra-stable Unmethylated	10534960	1
cg17903627	Ultra-stable Unmethylated	10927190	1
cg21099221	Ultra-stable Unmethylated	11120574	1
cg22228043	Ultra-stable Unmethylated	11159903	1
cg26105280	Ultra-stable Unmethylated	11159908	1
cg03956606	Ultra-stable Methylated	11249057	1
cg19625377	Ultra-stable Unmethylated	11322792	1
cg20240601	Ultra-stable Unmethylated	11322805	1
cg16128122	Ultra-stable Unmethylated	11322849	1
cg14854718	Ultra-stable Unmethylated	11323027	1
cg11245657	Ultra-stable Unmethylated	11714873	1
cg11857246	Ultra-stable Unmethylated	11741390	1
cg19596435	Ultra-stable Unmethylated	11741483	1
cg13030908	Ultra-stable Unmethylated	11741533	1
cg26807643	Ultra-stable Unmethylated	11741683	1
cg18276943	Ultra-stable Methylated	11853610	1
cg01226883	Ultra-stable Unmethylated	11865642	1
cg01134491	Ultra-stable Unmethylated	11865789	1
cg27012203	Ultra-stable Unmethylated	11865920	1
cg12751404	Ultra-stable Unmethylated	11866034	1
cg08269394	Ultra-stable Unmethylated	11866155	1
cg23068701	Ultra-stable Unmethylated	11866236	1
cg08864318	Ultra-stable Methylated	11996427	1
cg05523254	Ultra-stable Unmethylated	12040215	1
cg12222095	Ultra-stable Unmethylated	12040222	1
cg06219821	Ultra-stable Unmethylated	12290367	1
cg04999270	Ultra-stable Unmethylated	14076291	1
cg02418294	Ultra-stable Unmethylated	14076293	1
cg15026696	Ultra-stable Unmethylated	15736072	1
cg17355239	Ultra-stable Unmethylated	15736135	1
cg20242065	Ultra-stable Methylated	15755275	1
cg12612238	Ultra-stable Unmethylated	15850501	1
cg04607100	Ultra-stable Unmethylated	15850698	1
cg05058263	Ultra-stable Unmethylated	15853181	1
cg27444789	Ultra-stable Unmethylated	15853188	1
cg11698465	Ultra-stable Unmethylated	15943714	1
cg26761047	Ultra-stable Unmethylated	15944228	1
cg11718113	Ultra-stable Unmethylated	16011424	1
cg00960197	Ultra-stable Unmethylated	16161098	1
cg15500658	Ultra-stable Unmethylated	16174610	1
cg16907344	Ultra-stable Unmethylated	16174671	1
cg05653691	Ultra-stable Unmethylated	16175060	1
cg09754868	Ultra-stable Unmethylated	16175872	1
cg04188086	Ultra-stable Unmethylated	16175878	1
cg07810927	Ultra-stable Unmethylated	16302303	1
cg04655804	Ultra-stable Unmethylated	16302461	1
cg24473622	Ultra-stable Unmethylated	16693683	1
cg18194393	Ultra-stable Unmethylated	16767185	1
cg04237804	Ultra-stable Unmethylated	16940110	1
cg07798137	Ultra-stable Methylated	17332259	1
cg22219083	Ultra-stable Unmethylated	17338612	1
cg12070379	Ultra-stable Unmethylated	17380646	1
cg03861428	Ultra-stable Unmethylated	17380702	1
cg11678423	Ultra-stable Unmethylated	17380834	1
cg15556553	Ultra-stable Unmethylated	17765043	1
cg01695892	Ultra-stable Unmethylated	17765394	1
cg13947949	Ultra-stable Unmethylated	17766238	1
cg22031887	Ultra-stable Unmethylated	17766476	1
cg17851730	Ultra-stable Unmethylated	19229128	1
cg03963900	Ultra-stable Unmethylated	19229322	1
cg08164334	Ultra-stable Unmethylated	19229453	1
cg20809997	Ultra-stable Unmethylated	19282380	1
cg00929392	Ultra-stable Unmethylated	19283191	1
cg01624305	Ultra-stable Unmethylated	19537026	1
cg10850580	Ultra-stable Unmethylated	19537115	1
cg24107872	Ultra-stable Unmethylated	19577943	1
cg18026264	Ultra-stable Unmethylated	19578167	1
cg26547761	Ultra-stable Unmethylated	19578443	1
cg12219123	Ultra-stable Unmethylated	19638411	1
cg05764766	Ultra-stable Unmethylated	19638718	1
cg03076210	Ultra-stable Unmethylated	19811704	1
cg27561072	Ultra-stable Unmethylated	19812431	1
cg06839611	Ultra-stable Unmethylated	19812479	1
cg15555335	Ultra-stable Unmethylated	20208763	1
cg03120789	Ultra-stable Unmethylated	20208808	1
cg11332484	Ultra-stable Unmethylated	20208967	1
cg11719836	Ultra-stable Unmethylated	20209026	1
cg27395190	Ultra-stable Unmethylated	20959892	1
cg14151682	Ultra-stable Unmethylated	20959926	1
cg02151528	Ultra-stable Unmethylated	20988073	1
cg26303861	Ultra-stable Unmethylated	20988122	1
cg10530135	Ultra-stable Unmethylated	21022984	1
cg26063862	Ultra-stable Unmethylated	21023254	1
cg14666476	Ultra-stable Unmethylated	21112556	1
cg24902490	Ultra-stable Unmethylated	21502579	1
cg08463298	Ultra-stable Unmethylated	21503432	1
cg00583332	Ultra-stable Unmethylated	21503461	1
cg06319359	Ultra-stable Unmethylated	22109595	1
cg18325289	Ultra-stable Unmethylated	22109947	1
cg19744773	Ultra-stable Unmethylated	22110159	1
cg02729506	Ultra-stable Unmethylated	22263411	1
cg03902951	Ultra-stable Unmethylated	22263856	1
cg16268051	Ultra-stable Unmethylated	22379390	1
cg19966251	Ultra-stable Unmethylated	22379963	1
cg20417180	Ultra-stable Methylated	22435805	1
cg11987090	Ultra-stable Unmethylated	22778442	1
cg15041659	Ultra-stable Unmethylated	22778527	1
cg09252805	Ultra-stable Unmethylated	22778600	1
cg09333952	Ultra-stable Unmethylated	22778738	1
cg12412627	Ultra-stable Methylated	23175821	1
cg04886391	Ultra-stable Unmethylated	23345709	1
cg07118078	Ultra-stable Unmethylated	23345725	1
cg26662347	Ultra-stable Unmethylated	23345754	1
cg00062312	Ultra-stable Unmethylated	23346344	1
cg27054546	Ultra-stable Unmethylated	23495375	1
cg06449653	Ultra-stable Unmethylated	23670777	1
cg04604276	Ultra-stable Unmethylated	23670779	1
cg06886867	Ultra-stable Unmethylated	23671218	1
cg02454131	Ultra-stable Unmethylated	23694910	1
cg20941554	Ultra-stable Unmethylated	23694935	1
cg10984183	Ultra-stable Unmethylated	23694949	1
cg18273566	Ultra-stable Unmethylated	23695031	1
cg00269115	Ultra-stable Unmethylated	23695530	1
cg12400807	Ultra-stable Methylated	23752503	1
cg11798959	Ultra-stable Unmethylated	23857321	1
cg02992252	Ultra-stable Unmethylated	23857546	1
cg22968727	Ultra-stable Unmethylated	24018140	1
cg13452193	Ultra-stable Unmethylated	24018407	1
cg24514954	Ultra-stable Unmethylated	24104624	1
cg22131571	Ultra-stable Unmethylated	24104752	1
cg11422402	Ultra-stable Unmethylated	24105080	1
cg24044651	Ultra-stable Unmethylated	24105262	1
cg05660611	Ultra-stable Unmethylated	24117483	1
cg24409107	Ultra-stable Unmethylated	24127262	1
cg08673615	Ultra-stable Unmethylated	24151775	1
cg17755208	Ultra-stable Unmethylated	24286077	1
cg22727761	Ultra-stable Unmethylated	24286270	1
cg11329235	Ultra-stable Unmethylated	24969260	1
cg06465160	Ultra-stable Unmethylated	25071620	1
cg00101986	Ultra-stable Unmethylated	25071756	1
cg23713813	Ultra-stable Unmethylated	25071889	1
cg03536861	Ultra-stable Unmethylated	25071933	1
cg10894102	Ultra-stable Unmethylated	25072583	1
cg12592463	Ultra-stable Unmethylated	25574236	1
cg12037538	Ultra-stable Unmethylated	25664880	1
cg00450060	Ultra-stable Unmethylated	25756870	1
cg00576639	Ultra-stable Unmethylated	25756900	1
cg21577547	Ultra-stable Unmethylated	25757404	1
cg12433217	Ultra-stable Unmethylated	25758112	1
cg06080267	Ultra-stable Unmethylated	25943116	1
cg26890920	Ultra-stable Unmethylated	25943438	1
cg10584797	Ultra-stable Unmethylated	26126588	1
cg11688628	Ultra-stable Unmethylated	26146208	1
cg11828509	Ultra-stable Unmethylated	26146223	1
cg20302420	Ultra-stable Unmethylated	26185992	1
cg06446937	Ultra-stable Unmethylated	26186070	1
cg01053463	Ultra-stable Unmethylated	26186087	1
cg18867243	Ultra-stable Unmethylated	26231987	1
cg13793178	Ultra-stable Unmethylated	26232731	1
cg02386921	Ultra-stable Unmethylated	26233035	1
cg24845823	Ultra-stable Unmethylated	26324398	1
cg01330391	Ultra-stable Unmethylated	26324448	1
cg04722168	Ultra-stable Unmethylated	26324647	1
cg05156800	Ultra-stable Unmethylated	26362461	1
cg03618177	Ultra-stable Unmethylated	26437494	1
cg20139898	Ultra-stable Unmethylated	26437522	1
cg22388161	Ultra-stable Unmethylated	26437530	1
cg19251549	Ultra-stable Unmethylated	26496407	1
cg13687998	Ultra-stable Unmethylated	26560560	1
cg11529190	Ultra-stable Unmethylated	26560567	1
cg10539565	Ultra-stable Unmethylated	26560674	1
cg14017991	Ultra-stable Unmethylated	26560780	1
cg27629931	Ultra-stable Unmethylated	26633232	1
cg22377913	Ultra-stable Unmethylated	26758610	1
cg00792938	Ultra-stable Unmethylated	26758637	1
cg10837265	Ultra-stable Unmethylated	26758824	1
cg14728276	Ultra-stable Unmethylated	26798723	1
cg14989462	Ultra-stable Unmethylated	26798952	1
cg19925791	Ultra-stable Unmethylated	26827132	1
cg01051327	Ultra-stable Unmethylated	26946744	1
cg04366801	Ultra-stable Unmethylated	26947443	1
cg04081153	Ultra-stable Unmethylated	27021879	1
cg20413923	Ultra-stable Unmethylated	27022645	1
cg19634537	Ultra-stable Unmethylated	27114236	1
cg08231251	Ultra-stable Unmethylated	27114322	1
cg23283076	Ultra-stable Unmethylated	27114325	1
cg26010562	Ultra-stable Unmethylated	27191251	1
cg17149882	Ultra-stable Unmethylated	27191573	1
cg08366132	Ultra-stable Unmethylated	27191899	1
cg22489549	Ultra-stable Methylated	27212361	1
cg09174009	Ultra-stable Unmethylated	27216796	1
cg00960308	Ultra-stable Unmethylated	27226578	1
cg21680178	Ultra-stable Unmethylated	27226860	1
cg10504737	Ultra-stable Unmethylated	27226971	1
cg08360728	Ultra-stable Unmethylated	27226980	1
cg03549695	Ultra-stable Unmethylated	27248049	1
cg05954817	Ultra-stable Unmethylated	27248333	1
cg08393541	Ultra-stable Unmethylated	27248425	1
cg24529230	Ultra-stable Unmethylated	27248432	1
cg06419258	Ultra-stable Unmethylated	27320103	1
cg01391538	Ultra-stable Unmethylated	27320653	1
cg08459369	Ultra-stable Unmethylated	27560835	1
cg13392150	Ultra-stable Unmethylated	27648632	1
cg23652939	Ultra-stable Unmethylated	27649000	1
cg23546274	Ultra-stable Unmethylated	27692467	1
cg15126967	Ultra-stable Unmethylated	27692725	1
cg02107304	Ultra-stable Unmethylated	27693348	1
cg06057576	Ultra-stable Unmethylated	27719045	1
cg16397480	Ultra-stable Unmethylated	27816300	1
cg06204838	Ultra-stable Unmethylated	27816661	1
cg14887509	Ultra-stable Unmethylated	27816781	1
cg05590948	Ultra-stable Methylated	27874430	1
cg10533011	Ultra-stable Unmethylated	27929987	1
cg11382799	Ultra-stable Unmethylated	27930097	1
cg02391432	Ultra-stable Unmethylated	28099570	1
cg27634501	Ultra-stable Unmethylated	28099796	1
cg04990056	Ultra-stable Unmethylated	28099876	1
cg05385496	Ultra-stable Unmethylated	28099963	1
cg12479630	Ultra-stable Unmethylated	28157569	1
cg05492605	Ultra-stable Unmethylated	28157672	1
cg25026456	Ultra-stable Methylated	28298962	1
cg10965041	Ultra-stable Unmethylated	28415294	1
cg19025723	Ultra-stable Unmethylated	28562708	1
cg25973092	Ultra-stable Unmethylated	28585837	1
cg16577607	Ultra-stable Unmethylated	28585863	1
cg19425761	Ultra-stable Unmethylated	28586733	1
cg07192559	Ultra-stable Unmethylated	28696462	1
cg17457884	Ultra-stable Unmethylated	28696657	1
cg23738833	Ultra-stable Unmethylated	28832381	1
cg15064598	Ultra-stable Unmethylated	28879563	1
cg03915268	Ultra-stable Unmethylated	28969692	1
cg10024281	Ultra-stable Unmethylated	28969778	1
cg01557753	Ultra-stable Unmethylated	28969787	1
cg11651904	Ultra-stable Unmethylated	28969799	1
cg00599376	Ultra-stable Unmethylated	28969802	1
cg02589538	Ultra-stable Unmethylated	28995181	1
cg21809210	Ultra-stable Unmethylated	28995279	1
cg12419491	Ultra-stable Unmethylated	29063485	1
cg15980492	Ultra-stable Unmethylated	29508159	1
cg26832524	Ultra-stable Unmethylated	29508259	1
cg05157318	Ultra-stable Unmethylated	29508594	1
cg21101652	Ultra-stable Methylated	29535670	1
cg10016835	Ultra-stable Unmethylated	29557393	1
cg23987876	Ultra-stable Unmethylated	29562838	1
cg18138172	Ultra-stable Unmethylated	31191959	1
cg09685705	Ultra-stable Unmethylated	31274766	1
cg03603203	Ultra-stable Methylated	31409647	1
cg25272125	Ultra-stable Unmethylated	31538096	1
cg13436343	Ultra-stable Unmethylated	31538432	1
cg02100343	Ultra-stable Unmethylated	31538517	1
cg08934492	Ultra-stable Unmethylated	31769261	1
cg14837478	Ultra-stable Unmethylated	31769623	1
cg08778586	Ultra-stable Unmethylated	31769778	1
cg20410415	Ultra-stable Unmethylated	31769926	1
cg11018165	Ultra-stable Unmethylated	31867608	1
cg23238603	Ultra-stable Unmethylated	31867686	1
cg18216455	Ultra-stable Unmethylated	32110477	1
cg06226431	Ultra-stable Unmethylated	32110507	1
cg11140606	Ultra-stable Unmethylated	32110617	1
cg24540109	Ultra-stable Unmethylated	32110960	1
cg02955361	Ultra-stable Unmethylated	32479956	1
cg06987881	Ultra-stable Unmethylated	32538423	1
cg02078356	Ultra-stable Unmethylated	32538907	1
cg13148608	Ultra-stable Unmethylated	32573942	1
cg13232021	Ultra-stable Unmethylated	32574089	1
cg16343696	Ultra-stable Unmethylated	32574126	1
cg20846236	Ultra-stable Unmethylated	32645337	1
cg05350266	Ultra-stable Unmethylated	32687823	1
cg16529530	Ultra-stable Unmethylated	32688001	1
cg22112460	Ultra-stable Unmethylated	32688107	1
cg07656362	Ultra-stable Unmethylated	32688117	1
cg05950833	Ultra-stable Unmethylated	32688296	1
cg10842753	Ultra-stable Unmethylated	32757631	1
cg14172124	Ultra-stable Unmethylated	32757659	1
cg26115470	Ultra-stable Unmethylated	32757834	1
cg25109026	Ultra-stable Unmethylated	33004971	1
cg26131911	Ultra-stable Unmethylated	33116503	1
cg09036220	Ultra-stable Unmethylated	33116718	1
cg06526778	Ultra-stable Unmethylated	33116727	1
cg16148416	Ultra-stable Unmethylated	33116824	1
cg00959725	Ultra-stable Unmethylated	33282965	1
cg25153669	Ultra-stable Unmethylated	33283105	1
cg26430083	Ultra-stable Unmethylated	33283671	1
cg26816552	Ultra-stable Unmethylated	33283867	1
cg06635431	Ultra-stable Unmethylated	33283895	1
cg23150609	Ultra-stable Unmethylated	33283992	1
cg27287498	Ultra-stable Unmethylated	33429490	1
cg04680037	Ultra-stable Unmethylated	33430483	1
cg00821567	Ultra-stable Methylated	33625438	1
cg03382564	Ultra-stable Unmethylated	33722125	1
cg05819172	Ultra-stable Unmethylated	33815750	1
cg19308367	Ultra-stable Methylated	33817279	1
cg20985075	Ultra-stable Unmethylated	35325271	1
cg07176146	Ultra-stable Unmethylated	35325364	1
cg10503906	Ultra-stable Unmethylated	35545014	1
cg07243241	Ultra-stable Unmethylated	35545205	1
cg05024207	Ultra-stable Unmethylated	35545302	1
cg20704215	Ultra-stable Unmethylated	35658192	1
cg23731054	Ultra-stable Unmethylated	35658861	1
cg05810096	Ultra-stable Unmethylated	35734604	1
cg10905247	Ultra-stable Unmethylated	36023225	1
cg10398408	Ultra-stable Unmethylated	36023428	1
cg08130783	Ultra-stable Methylated	36056577	1
cg11254582	Ultra-stable Unmethylated	36107260	1
cg12579954	Ultra-stable Unmethylated	36234974	1
cg08856776	Ultra-stable Unmethylated	36235422	1
cg25109252	Ultra-stable Unmethylated	36235538	1
cg21394787	Ultra-stable Unmethylated	36235644	1
cg26190281	Ultra-stable Unmethylated	36235743	1
cg10246273	Ultra-stable Unmethylated	36235794	1
cg01515806	Ultra-stable Unmethylated	36235799	1
cg18580491	Ultra-stable Unmethylated	36273890	1
cg14669906	Ultra-stable Unmethylated	36396823	1
cg24547948	Ultra-stable Unmethylated	36554901	1
cg04313639	Ultra-stable Unmethylated	36614752	1
cg16705481	Ultra-stable Unmethylated	36615026	1
cg24626850	Ultra-stable Unmethylated	36615251	1
cg11693425	Ultra-stable Unmethylated	36615253	1
cg11786013	Ultra-stable Unmethylated	36622167	1
cg11916186	Ultra-stable Unmethylated	36689760	1
cg09806633	Ultra-stable Unmethylated	36689896	1
cg04936062	Ultra-stable Unmethylated	36690116	1
cg07787248	Ultra-stable Unmethylated	36851643	1
cg18760276	Ultra-stable Unmethylated	36863421	1
cg13962513	Ultra-stable Unmethylated	36863565	1
cg16699316	Ultra-stable Unmethylated	36930075	1
cg08198370	Ultra-stable Unmethylated	36930120	1
cg06921501	Ultra-stable Unmethylated	37939940	1
cg17161388	Ultra-stable Unmethylated	37940077	1
cg26309987	Ultra-stable Unmethylated	37940113	1
cg24077080	Ultra-stable Unmethylated	37980043	1
cg13939431	Ultra-stable Unmethylated	37980360	1
cg01711073	Ultra-stable Unmethylated	37980396	1
cg02984632	Ultra-stable Unmethylated	37980491	1
cg05721830	Ultra-stable Unmethylated	37980522	1
cg00939211	Ultra-stable Unmethylated	38019915	1
cg06528936	Ultra-stable Unmethylated	38061398	1
cg03884414	Ultra-stable Unmethylated	38061497	1
cg16573901	Ultra-stable Unmethylated	38061607	1
cg26649834	Ultra-stable Unmethylated	38156051	1
cg16580496	Ultra-stable Unmethylated	38156394	1
cg14522793	Ultra-stable Unmethylated	38157567	1
cg12751733	Ultra-stable Unmethylated	38157745	1
cg18172330	Ultra-stable Unmethylated	38157784	1
cg21010197	Ultra-stable Unmethylated	38158425	1
cg08735298	Ultra-stable Unmethylated	38273312	1
cg11165357	Ultra-stable Unmethylated	38274375	1
cg23033298	Ultra-stable Unmethylated	38325418	1
cg13987712	Ultra-stable Unmethylated	38325661	1
cg18333824	Ultra-stable Unmethylated	38455588	1
cg16555761	Ultra-stable Unmethylated	38455748	1
cg06175512	Ultra-stable Unmethylated	38478330	1
cg03773352	Ultra-stable Unmethylated	38478605	1
cg23495059	Ultra-stable Unmethylated	39324743	1
cg14759249	Ultra-stable Unmethylated	39325342	1
cg11661269	Ultra-stable Unmethylated	39339371	1
cg22684843	Ultra-stable Unmethylated	39456823	1
cg25214684	Ultra-stable Unmethylated	39457099	1
cg01805347	Ultra-stable Unmethylated	39457128	1
cg08057992	Ultra-stable Unmethylated	39457593	1
cg21852503	Ultra-stable Unmethylated	40348977	1
cg16490096	Ultra-stable Unmethylated	40367661	1
cg23922040	Ultra-stable Unmethylated	40367804	1
cg23068133	Ultra-stable Unmethylated	40367947	1
cg16219264	Ultra-stable Unmethylated	40505597	1
cg17013432	Ultra-stable Unmethylated	40506131	1
cg00695362	Ultra-stable Unmethylated	40506212	1
cg08659293	Ultra-stable Unmethylated	40506702	1
cg10827045	Ultra-stable Unmethylated	40562842	1
cg15392351	Ultra-stable Unmethylated	40563091	1
cg09955859	Ultra-stable Unmethylated	40626914	1
cg00321065	Ultra-stable Unmethylated	40627063	1
cg26266862	Ultra-stable Unmethylated	40723194	1
cg16418374	Ultra-stable Unmethylated	40723914	1
cg19657082	Ultra-stable Unmethylated	40724061	1
cg26058265	Ultra-stable Methylated	40874600	1
cg06772644	Ultra-stable Unmethylated	40997203	1
cg24657520	Ultra-stable Unmethylated	40997216	1
cg16904090	Ultra-stable Unmethylated	40997253	1
cg02290803	Ultra-stable Unmethylated	40997356	1
cg23646212	Ultra-stable Unmethylated	40997434	1
cg13730534	Ultra-stable Unmethylated	41157553	1
cg15551144	Ultra-stable Unmethylated	41707379	1
cg11403890	Ultra-stable Unmethylated	41708077	1
cg21291383	Ultra-stable Unmethylated	42800883	1
cg02059391	Ultra-stable Unmethylated	42801016	1
cg01990334	Ultra-stable Unmethylated	42801334	1
cg17025661	Ultra-stable Unmethylated	43147900	1
cg01561517	Ultra-stable Unmethylated	43147939	1
cg00650876	Ultra-stable Unmethylated	43148058	1
cg15472574	Ultra-stable Unmethylated	43148457	1
cg00451039	Ultra-stable Unmethylated	43233211	1
cg05159043	Ultra-stable Unmethylated	43282594	1
cg04498902	Ultra-stable Unmethylated	43282600	1
cg15496079	Ultra-stable Unmethylated	43282650	1
cg23990949	Ultra-stable Unmethylated	43282943	1
cg04413085	Ultra-stable Unmethylated	43283119	1
cg22613799	Ultra-stable Unmethylated	43312134	1
cg13855345	Ultra-stable Unmethylated	43312171	1
cg00912316	Ultra-stable Unmethylated	43312512	1
cg03128534	Ultra-stable Unmethylated	43423976	1
cg20345840	Ultra-stable Unmethylated	43424417	1
cg05129591	Ultra-stable Unmethylated	43637803	1
cg21780294	Ultra-stable Unmethylated	43637871	1
cg17038397	Ultra-stable Unmethylated	43637937	1
cg02737801	Ultra-stable Unmethylated	43638006	1
cg25309558	Ultra-stable Unmethylated	43638119	1
cg21869951	Ultra-stable Unmethylated	43824422	1
cg23995744	Ultra-stable Unmethylated	43824609	1
cg26017709	Ultra-stable Unmethylated	43824711	1
cg10548277	Ultra-stable Unmethylated	43855471	1
cg07299462	Ultra-stable Unmethylated	43855490	1
cg14084857	Ultra-stable Unmethylated	43855620	1
cg17006436	Ultra-stable Unmethylated	43855623	1
cg17494855	Ultra-stable Unmethylated	43855675	1
cg17864206	Ultra-stable Unmethylated	43855683	1
cg12293275	Ultra-stable Unmethylated	44115487	1
cg25841161	Ultra-stable Unmethylated	44115617	1
cg20873046	Ultra-stable Unmethylated	44115663	1
cg16304914	Ultra-stable Unmethylated	44173101	1
cg19819980	Ultra-stable Methylated	44278167	1
cg11395919	Ultra-stable Unmethylated	44412483	1
cg25845431	Ultra-stable Unmethylated	44412572	1
cg15994385	Ultra-stable Unmethylated	44412675	1
cg20685020	Ultra-stable Unmethylated	44440676	1
cg06711176	Ultra-stable Unmethylated	44440709	1
cg12461125	Ultra-stable Unmethylated	44496257	1
cg01604592	Ultra-stable Unmethylated	44679056	1
cg11424597	Ultra-stable Unmethylated	44820726	1
cg11977326	Ultra-stable Unmethylated	44820970	1
cg26009245	Ultra-stable Unmethylated	44820974	1
cg08702399	Ultra-stable Unmethylated	44820996	1
cg02613871	Ultra-stable Unmethylated	45097931	1
cg02954359	Ultra-stable Unmethylated	45139976	1
cg04118154	Ultra-stable Unmethylated	45140072	1
cg12074084	Ultra-stable Unmethylated	45140087	1
cg03385270	Ultra-stable Unmethylated	45140266	1
cg00060606	Ultra-stable Unmethylated	45140440	1
cg12276329	Ultra-stable Unmethylated	45205272	1
cg11974877	Ultra-stable Unmethylated	45241145	1
cg22224313	Ultra-stable Unmethylated	45241523	1
cg00904574	Ultra-stable Unmethylated	45265678	1
cg12409601	Ultra-stable Unmethylated	45265955	1
cg05177851	Ultra-stable Unmethylated	45451992	1
cg10325398	Ultra-stable Unmethylated	45476990	1
cg00352397	Ultra-stable Unmethylated	45477801	1
cg21648040	Ultra-stable Unmethylated	45477811	1
cg00347280	Ultra-stable Unmethylated	45477834	1
cg01020792	Ultra-stable Unmethylated	46016473	1
cg12656628	Ultra-stable Unmethylated	46016485	1
cg25599763	Ultra-stable Unmethylated	46049153	1
cg24352281	Ultra-stable Unmethylated	46049703	1
cg16305186	Ultra-stable Unmethylated	46049705	1
cg03509991	Ultra-stable Unmethylated	46050221	1
cg25029986	Ultra-stable Unmethylated	46050509	1
cg09268877	Ultra-stable Unmethylated	46152820	1
cg26039424	Ultra-stable Unmethylated	46154040	1
cg11139020	Ultra-stable Unmethylated	46216195	1
cg01028869	Ultra-stable Unmethylated	46598456	1
cg24341722	Ultra-stable Unmethylated	46598727	1
cg15931557	Ultra-stable Unmethylated	46598759	1
cg18818048	Ultra-stable Unmethylated	46598766	1
cg22694153	Ultra-stable Unmethylated	46768912	1
cg24305381	Ultra-stable Unmethylated	46769030	1
cg02537149	Ultra-stable Unmethylated	46769035	1
cg06961071	Ultra-stable Unmethylated	46769300	1
cg00122254	Ultra-stable Unmethylated	46769320	1
cg10592690	Ultra-stable Unmethylated	46769564	1
cg26601286	Ultra-stable Unmethylated	46806355	1
cg02573121	Ultra-stable Unmethylated	46806359	1
cg25847484	Ultra-stable Unmethylated	47069653	1
cg15445332	Ultra-stable Unmethylated	47069792	1
cg16587623	Ultra-stable Unmethylated	47184894	1
cg26272105	Ultra-stable Unmethylated	47644977	1
cg04347356	Ultra-stable Unmethylated	47779307	1
cg18863135	Ultra-stable Unmethylated	47779775	1
cg02076414	Ultra-stable Unmethylated	47779921	1
cg09113960	Ultra-stable Unmethylated	47780067	1
cg05596383	Ultra-stable Unmethylated	47799304	1
cg18885999	Ultra-stable Unmethylated	47799311	1
cg06156157	Ultra-stable Unmethylated	47799348	1
cg16674327	Ultra-stable Unmethylated	47799633	1
cg20623943	Ultra-stable Unmethylated	47799834	1
cg18319076	Ultra-stable Unmethylated	47800478	1
cg09515767	Ultra-stable Unmethylated	47903385	1
cg10158674	Ultra-stable Unmethylated	51426069	1
cg15104044	Ultra-stable Unmethylated	51426094	1
cg16911228	Ultra-stable Unmethylated	51433939	1
cg08539090	Ultra-stable Unmethylated	51434488	1
cg19640439	Ultra-stable Unmethylated	51435462	1
cg06949081	Ultra-stable Unmethylated	51435859	1
cg07134292	Ultra-stable Unmethylated	51702069	1
cg13562446	Ultra-stable Unmethylated	51702078	1
cg10089324	Ultra-stable Unmethylated	51984752	1
cg00866484	Ultra-stable Unmethylated	52082670	1
cg26540302	Ultra-stable Methylated	52277140	1
cg00008823	Ultra-stable Unmethylated	52344227	1
cg19899065	Ultra-stable Unmethylated	52344247	1
cg12301169	Ultra-stable Unmethylated	52344471	1
cg24836107	Ultra-stable Unmethylated	52344613	1
cg06342283	Ultra-stable Unmethylated	52344726	1
cg04349311	Ultra-stable Unmethylated	52521202	1
cg27168976	Ultra-stable Unmethylated	52521353	1
cg26010095	Ultra-stable Unmethylated	52522216	1
cg26115927	Ultra-stable Unmethylated	52869501	1
cg16136434	Ultra-stable Unmethylated	52870037	1
cg10586599	Ultra-stable Unmethylated	52870280	1
cg07142859	Ultra-stable Unmethylated	52870289	1
cg10877797	Ultra-stable Unmethylated	53163758	1
cg01019362	Ultra-stable Unmethylated	53163908	1
cg02392774	Ultra-stable Unmethylated	53164140	1
cg06218473	Ultra-stable Unmethylated	53164143	1
cg25277630	Ultra-stable Unmethylated	53662708	1
cg19927691	Ultra-stable Unmethylated	53685897	1
cg13779065	Ultra-stable Unmethylated	53686451	1
cg13388944	Ultra-stable Unmethylated	53686497	1
cg20282741	Ultra-stable Unmethylated	53704012	1
cg14297876	Ultra-stable Unmethylated	53704016	1
cg16348807	Ultra-stable Unmethylated	53704218	1
cg11224035	Ultra-stable Unmethylated	53704306	1
cg02502132	Ultra-stable Unmethylated	53792939	1
cg12589749	Ultra-stable Unmethylated	54304061	1
cg09135113	Ultra-stable Unmethylated	54304127	1
cg13944093	Ultra-stable Unmethylated	54304258	1
cg12579676	Ultra-stable Unmethylated	54355321	1
cg14176676	Ultra-stable Unmethylated	54355510	1
cg06269281	Ultra-stable Unmethylated	54355570	1
cg03346434	Ultra-stable Unmethylated	54411892	1
cg12595647	Ultra-stable Unmethylated	54411915	1
cg23592638	Ultra-stable Unmethylated	54412009	1
cg12759997	Ultra-stable Unmethylated	54518742	1
cg27428660	Ultra-stable Unmethylated	54519174	1
cg22813220	Ultra-stable Unmethylated	54519286	1
cg13299931	Ultra-stable Unmethylated	54665711	1
cg19019972	Ultra-stable Unmethylated	54665937	1
cg08622517	Ultra-stable Unmethylated	54665944	1
cg03104869	Ultra-stable Unmethylated	54665948	1
cg06181541	Ultra-stable Unmethylated	54871523	1
cg16390944	Ultra-stable Unmethylated	54873359	1
cg26433140	Ultra-stable Unmethylated	55181354	1
cg15083887	Ultra-stable Unmethylated	55230344	1
cg17429631	Ultra-stable Unmethylated	55230368	1
cg23442955	Ultra-stable Unmethylated	55680982	1
cg25613251	Ultra-stable Unmethylated	59249811	1
cg26456528	Ultra-stable Unmethylated	59250203	1
cg15995771	Ultra-stable Unmethylated	59250858	1
cg13093249	Ultra-stable Unmethylated	59281922	1
cg25303396	Ultra-stable Unmethylated	59282018	1
cg25916796	Ultra-stable Unmethylated	59282234	1
cg02766391	Ultra-stable Unmethylated	62190648	1
cg00503852	Ultra-stable Unmethylated	62190933	1
cg16235860	Ultra-stable Unmethylated	62902122	1
cg13445763	Ultra-stable Unmethylated	62902662	1
cg16369786	Ultra-stable Unmethylated	63153804	1
cg18129198	Ultra-stable Unmethylated	63249693	1
cg23624671	Ultra-stable Unmethylated	63833285	1
cg12748849	Ultra-stable Unmethylated	63989080	1
cg21877855	Ultra-stable Unmethylated	63989125	1
cg09061759	Ultra-stable Unmethylated	65431709	1
cg25020373	Ultra-stable Unmethylated	65432366	1
cg05598969	Ultra-stable Unmethylated	65432439	1
cg27502791	Ultra-stable Unmethylated	65886279	1
cg13446852	Ultra-stable Unmethylated	65886635	1
cg19315942	Ultra-stable Unmethylated	67390732	1
cg02281959	Ultra-stable Unmethylated	67391144	1
cg03258346	Ultra-stable Unmethylated	67896128	1
cg07359730	Ultra-stable Unmethylated	67896138	1
cg05397609	Ultra-stable Unmethylated	67896184	1
cg27462969	Ultra-stable Unmethylated	67896192	1
cg02932736	Ultra-stable Unmethylated	67896194	1
cg22224769	Ultra-stable Unmethylated	68150929	1
cg27576367	Ultra-stable Unmethylated	68151571	1
cg24451990	Ultra-stable Unmethylated	70671119	1
cg06757925	Ultra-stable Unmethylated	70671216	1
cg02809263	Ultra-stable Unmethylated	70671218	1
cg01711146	Ultra-stable Unmethylated	70671364	1
cg22718189	Ultra-stable Unmethylated	70671378	1
cg16666456	Ultra-stable Unmethylated	70671441	1
cg25310602	Ultra-stable Unmethylated	70687301	1
cg26220061	Ultra-stable Unmethylated	70819839	1
cg09735905	Ultra-stable Unmethylated	70820197	1
cg20686279	Ultra-stable Unmethylated	70820512	1
cg23982229	Ultra-stable Unmethylated	71546782	1
cg13901901	Ultra-stable Unmethylated	76190435	1
cg17474260	Ultra-stable Unmethylated	76252117	1
cg06380039	Ultra-stable Unmethylated	77684965	1
cg18299211	Ultra-stable Unmethylated	77685015	1
cg12655452	Ultra-stable Unmethylated	77685094	1
cg25198894	Ultra-stable Unmethylated	77685135	1
cg10103446	Ultra-stable Unmethylated	77685150	1
cg02490994	Ultra-stable Unmethylated	78148370	1
cg01485247	Ultra-stable Unmethylated	78148515	1
cg17864040	Ultra-stable Unmethylated	78148524	1
cg24762437	Ultra-stable Unmethylated	78148604	1
cg26665082	Ultra-stable Unmethylated	78444860	1
cg25350198	Ultra-stable Unmethylated	84971850	1
cg16261581	Ultra-stable Unmethylated	84972327	1
cg00020720	Ultra-stable Unmethylated	84972482	1
cg23142964	Ultra-stable Unmethylated	85156566	1
cg16011679	Ultra-stable Unmethylated	85725395	1
cg06833562	Ultra-stable Unmethylated	86174060	1
cg26831811	Ultra-stable Unmethylated	86862111	1
cg20204634	Ultra-stable Unmethylated	87380163	1
cg04579203	Ultra-stable Unmethylated	87597566	1
cg24932816	Ultra-stable Unmethylated	87794052	1
cg23267160	Ultra-stable Unmethylated	87794116	1
cg23615016	Ultra-stable Unmethylated	87794216	1
cg14172412	Ultra-stable Unmethylated	87797008	1
cg25104671	Ultra-stable Unmethylated	89149378	1
cg24738475	Ultra-stable Unmethylated	89149492	1
cg04275664	Ultra-stable Unmethylated	89149955	1
cg04270788	Ultra-stable Unmethylated	89356964	1
cg22607980	Ultra-stable Unmethylated	89357197	1
cg07167781	Ultra-stable Unmethylated	89357317	1
cg16277706	Ultra-stable Unmethylated	90287101	1
cg19741408	Ultra-stable Unmethylated	90460434	1
cg10064400	Ultra-stable Unmethylated	90460439	1
cg01772115	Ultra-stable Unmethylated	90460555	1
cg21730067	Ultra-stable Unmethylated	90460918	1
cg12463053	Ultra-stable Unmethylated	91487304	1
cg27016863	Ultra-stable Unmethylated	91966490	1
cg11207852	Ultra-stable Unmethylated	91966655	1
cg23845507	Ultra-stable Unmethylated	91966731	1
cg11831711	Ultra-stable Unmethylated	91966971	1
cg14423177	Ultra-stable Unmethylated	92545898	1
cg16725865	Ultra-stable Unmethylated	92546135	1
cg25372881	Ultra-stable Unmethylated	92764174	1
cg27429627	Ultra-stable Unmethylated	92764188	1
cg16010723	Ultra-stable Unmethylated	92764349	1
cg02955077	Ultra-stable Unmethylated	92764419	1
cg16118549	Ultra-stable Unmethylated	92764431	1
cg02748427	Ultra-stable Unmethylated	92764574	1
cg08869831	Ultra-stable Unmethylated	92764770	1
cg21907663	Ultra-stable Unmethylated	93250255	1
cg06907479	Ultra-stable Unmethylated	93250741	1
cg04720380	Ultra-stable Unmethylated	93297552	1
cg11189434	Ultra-stable Unmethylated	93297822	1
cg00661620	Ultra-stable Unmethylated	93298059	1
cg24481891	Ultra-stable Unmethylated	93426922	1
cg13392052	Ultra-stable Unmethylated	93427468	1
cg25179170	Ultra-stable Unmethylated	93427589	1
cg11404133	Ultra-stable Unmethylated	93544570	1
cg16813892	Ultra-stable Unmethylated	93544665	1
cg08195484	Ultra-stable Unmethylated	93544724	1
cg09936581	Ultra-stable Unmethylated	93544730	1
cg05396182	Ultra-stable Unmethylated	93544739	1
cg01538778	Ultra-stable Unmethylated	93646459	1
cg16258463	Ultra-stable Unmethylated	93811274	1
cg05475156	Ultra-stable Unmethylated	93811331	1
cg11251232	Ultra-stable Unmethylated	93811340	1
cg07181328	Ultra-stable Unmethylated	93811564	1
cg26555401	Ultra-stable Unmethylated	93811631	1
cg10813147	Ultra-stable Unmethylated	93812119	1
cg16701155	Ultra-stable Unmethylated	94312870	1
cg09471221	Ultra-stable Unmethylated	94344512	1
cg19906608	Ultra-stable Unmethylated	94344521	1
cg23015158	Ultra-stable Unmethylated	94344659	1
cg23110891	Ultra-stable Unmethylated	94344782	1
cg25753915	Ultra-stable Unmethylated	94344821	1
cg01139627	Ultra-stable Unmethylated	94344929	1
cg17123010	Ultra-stable Unmethylated	94375328	1
cg21692182	Ultra-stable Methylated	94483746	1
cg23250288	Ultra-stable Unmethylated	94883546	1
cg21930399	Ultra-stable Unmethylated	94883754	1
cg24663131	Ultra-stable Methylated	95371838	1
cg07217151	Ultra-stable Unmethylated	95538445	1
cg07379140	Ultra-stable Unmethylated	95538546	1
cg08721347	Ultra-stable Unmethylated	95538652	1
cg07538248	Ultra-stable Unmethylated	95699815	1
cg04185893	Ultra-stable Unmethylated	97187305	1
cg04884046	Ultra-stable Unmethylated	97187411	1
cg24955406	Ultra-stable Unmethylated	100503596	1
cg25758134	Ultra-stable Unmethylated	100503766	1
cg26091119	Ultra-stable Unmethylated	100503820	1
cg26612175	Ultra-stable Unmethylated	100503886	1
cg23106864	Ultra-stable Unmethylated	100598378	1
cg09107855	Ultra-stable Unmethylated	100598443	1
cg16182127	Ultra-stable Unmethylated	100598516	1
cg14711183	Ultra-stable Unmethylated	100598736	1
cg15613177	Ultra-stable Unmethylated	100598753	1
cg01433766	Ultra-stable Unmethylated	100715098	1
cg26339797	Ultra-stable Unmethylated	100715363	1
cg25598908	Ultra-stable Unmethylated	100731592	1
cg00673963	Ultra-stable Unmethylated	100731856	1
cg24036510	Ultra-stable Unmethylated	100817875	1
cg07739803	Ultra-stable Unmethylated	101361235	1
cg23259435	Ultra-stable Unmethylated	101361387	1
cg04559609	Ultra-stable Unmethylated	101361710	1
cg18374697	Ultra-stable Unmethylated	101491475	1
cg07354738	Ultra-stable Unmethylated	101491561	1
cg03534196	Ultra-stable Unmethylated	101491602	1
cg04568339	Ultra-stable Unmethylated	101491652	1
cg13580471	Ultra-stable Unmethylated	104068704	1
cg23707905	Ultra-stable Methylated	104096621	1
cg22949637	Ultra-stable Unmethylated	109234813	1
cg00775615	Ultra-stable Unmethylated	109234895	1
cg08475117	Ultra-stable Unmethylated	109234905	1
cg14858152	Ultra-stable Unmethylated	109289596	1
cg06536115	Ultra-stable Methylated	109417235	1
cg22040431	Ultra-stable Unmethylated	109419606	1
cg00350652	Ultra-stable Unmethylated	109584526	1
cg09160037	Ultra-stable Unmethylated	109584686	1
cg12610595	Ultra-stable Unmethylated	109584694	1
cg15701440	Ultra-stable Unmethylated	109584746	1
cg26662007	Ultra-stable Unmethylated	109584988	1
cg15753381	Ultra-stable Unmethylated	109618580	1
cg11653078	Ultra-stable Unmethylated	109642664	1
cg04129905	Ultra-stable Unmethylated	109642671	1
cg15567529	Ultra-stable Unmethylated	109643184	1
cg06633637	Ultra-stable Unmethylated	109643190	1
cg05134232	Ultra-stable Unmethylated	109968980	1
cg20827193	Ultra-stable Unmethylated	109969084	1
cg20465219	Ultra-stable Unmethylated	109969098	1
cg11286163	Ultra-stable Unmethylated	109969161	1
cg21646557	Ultra-stable Unmethylated	110036808	1
cg13878641	Ultra-stable Unmethylated	110090951	1
cg06268701	Ultra-stable Unmethylated	110091083	1
cg16582156	Ultra-stable Unmethylated	110091224	1
cg08635689	Ultra-stable Unmethylated	110577154	1
cg10226297	Ultra-stable Unmethylated	110577171	1
cg15822387	Ultra-stable Unmethylated	110577200	1
cg15881119	Ultra-stable Unmethylated	110881368	1
cg25416363	Ultra-stable Unmethylated	110881820	1
cg15079326	Ultra-stable Unmethylated	110882112	1
cg10025945	Ultra-stable Unmethylated	111682281	1
cg21787620	Ultra-stable Unmethylated	111682652	1
cg08818525	Ultra-stable Unmethylated	111683302	1
cg01724336	Ultra-stable Unmethylated	111992067	1
cg18367110	Ultra-stable Unmethylated	111992173	1
cg10835423	Ultra-stable Unmethylated	112162393	1
cg07597871	Ultra-stable Unmethylated	112162932	1
cg11794881	Ultra-stable Unmethylated	112282243	1
cg06079481	Ultra-stable Unmethylated	112282263	1
cg27284019	Ultra-stable Unmethylated	112298042	1
cg03947513	Ultra-stable Unmethylated	112298101	1
cg24508409	Ultra-stable Unmethylated	112298175	1
cg04208151	Ultra-stable Unmethylated	112298289	1
cg17498422	Ultra-stable Unmethylated	112298629	1
cg13560259	Ultra-stable Unmethylated	112938982	1
cg25008704	Ultra-stable Unmethylated	113008864	1
cg19260885	Ultra-stable Unmethylated	113162159	1
cg01183669	Ultra-stable Unmethylated	113162291	1
cg22429776	Ultra-stable Unmethylated	113162371	1
cg05807768	Ultra-stable Unmethylated	113162570	1
cg14256234	Ultra-stable Unmethylated	113217181	1
cg08355353	Ultra-stable Unmethylated	113217657	1
cg06201907	Ultra-stable Unmethylated	113249974	1
cg04859477	Ultra-stable Unmethylated	113249989	1
cg09796293	Ultra-stable Unmethylated	113250088	1
cg12134716	Ultra-stable Unmethylated	113250120	1
cg19507217	Ultra-stable Methylated	113251308	1
cg20247781	Ultra-stable Methylated	113252666	1
cg12687922	Ultra-stable Unmethylated	113257872	1
cg26109009	Ultra-stable Unmethylated	113258059	1
cg04828892	Ultra-stable Unmethylated	113258366	1
cg05598781	Ultra-stable Methylated	113465968	1
cg24448849	Ultra-stable Unmethylated	113615747	1
cg15031996	Ultra-stable Unmethylated	113615856	1
cg10983720	Ultra-stable Unmethylated	113615878	1
cg21504385	Ultra-stable Unmethylated	113616118	1
cg09332974	Ultra-stable Unmethylated	113616366	1
cg00694336	Ultra-stable Unmethylated	114301873	1
cg02066222	Ultra-stable Unmethylated	114354688	1
cg23203884	Ultra-stable Unmethylated	114355244	1
cg11717557	Ultra-stable Unmethylated	114448153	1
cg05946692	Ultra-stable Unmethylated	114471796	1
cg21943652	Ultra-stable Unmethylated	114472049	1
cg21666217	Ultra-stable Unmethylated	115053421	1
cg05792124	Ultra-stable Unmethylated	115053491	1
cg00760200	Ultra-stable Unmethylated	115053833	1
cg16036305	Ultra-stable Unmethylated	115053835	1
cg17645130	Ultra-stable Unmethylated	115053969	1
cg04353385	Ultra-stable Unmethylated	115124207	1
cg08166982	Ultra-stable Unmethylated	115300440	1
cg00049718	Ultra-stable Unmethylated	115300559	1
cg25190176	Ultra-stable Unmethylated	115300693	1
cg08339208	Ultra-stable Unmethylated	115323327	1
cg09144709	Ultra-stable Unmethylated	116915824	1
cg24833425	Ultra-stable Unmethylated	117602490	1
cg01920513	Ultra-stable Unmethylated	117602686	1
cg13366587	Ultra-stable Unmethylated	117664538	1
cg03140827	Ultra-stable Unmethylated	117909199	1
cg23828212	Ultra-stable Unmethylated	117910371	1
cg14915165	Ultra-stable Unmethylated	118471929	1
cg12606857	Ultra-stable Unmethylated	118471938	1
cg06194479	Ultra-stable Unmethylated	118472240	1
cg22787705	Ultra-stable Unmethylated	118472433	1
cg11320143	Ultra-stable Unmethylated	118472483	1
cg05257479	Ultra-stable Unmethylated	119683279	1
cg02710132	Ultra-stable Unmethylated	119683330	1
cg23281832	Ultra-stable Unmethylated	119683332	1
cg05344101	Ultra-stable Unmethylated	145096236	1
cg17845065	Ultra-stable Unmethylated	145096319	1
cg15395546	Ultra-stable Unmethylated	145397226	1
cg03001828	Ultra-stable Unmethylated	145397815	1
cg19413110	Ultra-stable Unmethylated	145470355	1
cg03852219	Ultra-stable Unmethylated	145470389	1
cg07036775	Ultra-stable Unmethylated	145470395	1
cg23606286	Ultra-stable Unmethylated	145470592	1
cg15611923	Ultra-stable Unmethylated	145507416	1
cg21868703	Ultra-stable Unmethylated	145516067	1
cg07600211	Ultra-stable Unmethylated	145516081	1
cg18021393	Ultra-stable Unmethylated	145516084	1
cg04882847	Ultra-stable Unmethylated	145516204	1
cg06804431	Ultra-stable Unmethylated	145516254	1
cg13378519	Ultra-stable Unmethylated	145516269	1
cg12296644	Ultra-stable Unmethylated	145516322	1
cg03085637	Ultra-stable Unmethylated	145516630	1
cg05768362	Ultra-stable Unmethylated	145575570	1
cg11987154	Ultra-stable Unmethylated	145610719	1
cg03393821	Ultra-stable Unmethylated	145610981	1
cg26007659	Ultra-stable Unmethylated	146643600	1
cg17079961	Ultra-stable Unmethylated	146644369	1
cg16601171	Ultra-stable Unmethylated	146644393	1
cg05162137	Ultra-stable Unmethylated	146644430	1
cg17339450	Ultra-stable Unmethylated	146714090	1
cg24104045	Ultra-stable Unmethylated	146714208	1
cg08719467	Ultra-stable Unmethylated	146714230	1
cg25205988	Ultra-stable Unmethylated	146714368	1
cg04986989	Ultra-stable Unmethylated	146714493	1
cg15199921	Ultra-stable Unmethylated	146714798	1
cg03401580	Ultra-stable Unmethylated	147142653	1
cg12614442	Ultra-stable Unmethylated	147142665	1
cg15636040	Ultra-stable Unmethylated	147142673	1
cg19693476	Ultra-stable Unmethylated	147142739	1
cg13217206	Ultra-stable Unmethylated	149815040	1
cg06828770	Ultra-stable Unmethylated	149857314	1
cg12397297	Ultra-stable Unmethylated	149858356	1
cg24070847	Ultra-stable Unmethylated	149858495	1
cg09169269	Ultra-stable Unmethylated	149859456	1
cg23343444	Ultra-stable Unmethylated	149859469	1
cg23098012	Ultra-stable Unmethylated	149859591	1
cg13377237	Ultra-stable Unmethylated	149899427	1
cg21363943	Ultra-stable Unmethylated	149899654	1
cg19315508	Ultra-stable Unmethylated	149899669	1
cg03952484	Ultra-stable Unmethylated	149899818	1
cg01385430	Ultra-stable Unmethylated	150039081	1
cg09822051	Ultra-stable Unmethylated	150039084	1
cg01764116	Ultra-stable Unmethylated	150039637	1
cg07909059	Ultra-stable Unmethylated	150039782	1
cg04789905	Ultra-stable Methylated	150237906	1
cg04028648	Ultra-stable Unmethylated	150241102	1
cg27182915	Ultra-stable Unmethylated	150241589	1
cg04633021	Ultra-stable Unmethylated	150241625	1
cg15324077	Ultra-stable Unmethylated	150241631	1
cg26425477	Ultra-stable Unmethylated	150241637	1
cg11424069	Ultra-stable Unmethylated	150336450	1
cg01766368	Ultra-stable Unmethylated	150336910	1
cg04490108	Ultra-stable Unmethylated	150337032	1
cg13436750	Ultra-stable Unmethylated	150337476	1
cg02362686	Ultra-stable Unmethylated	150521404	1
cg10858523	Ultra-stable Unmethylated	150551380	1
cg09804220	Ultra-stable Unmethylated	150551983	1
cg17217603	Ultra-stable Unmethylated	150552017	1
cg16371752	Ultra-stable Unmethylated	150601789	1
cg03945577	Ultra-stable Unmethylated	150602196	1
cg00792172	Ultra-stable Unmethylated	150602446	1
cg13386712	Ultra-stable Unmethylated	150849166	1
cg26228696	Ultra-stable Unmethylated	150849189	1
cg26252253	Ultra-stable Unmethylated	150980797	1
cg19744131	Ultra-stable Unmethylated	150980805	1
cg24547755	Ultra-stable Unmethylated	150980980	1
cg00568507	Ultra-stable Unmethylated	150980987	1
cg04275985	Ultra-stable Unmethylated	150981091	1
cg17002259	Ultra-stable Unmethylated	151032260	1
cg04609711	Ultra-stable Unmethylated	151138408	1
cg13134535	Ultra-stable Unmethylated	151138467	1
cg15827295	Ultra-stable Unmethylated	151138583	1
cg17859048	Ultra-stable Unmethylated	151170906	1
cg20854748	Ultra-stable Unmethylated	151170914	1
cg07309082	Ultra-stable Unmethylated	151254214	1
cg01834625	Ultra-stable Unmethylated	151254649	1
cg17170458	Ultra-stable Unmethylated	151254817	1
cg12936983	Ultra-stable Unmethylated	151299782	1
cg06585027	Ultra-stable Unmethylated	151300083	1
cg19703628	Ultra-stable Unmethylated	151371944	1
cg12714538	Ultra-stable Unmethylated	151372147	1
cg02672592	Ultra-stable Methylated	151442802	1
cg24926775	Ultra-stable Unmethylated	151584391	1
cg00368415	Ultra-stable Unmethylated	151584398	1
cg04623088	Ultra-stable Unmethylated	151584743	1
cg05379882	Ultra-stable Unmethylated	151735684	1
cg05098011	Ultra-stable Unmethylated	151736092	1
cg14269514	Ultra-stable Unmethylated	151736130	1
cg24884190	Ultra-stable Unmethylated	153606480	1
cg17973565	Ultra-stable Unmethylated	153606594	1
cg23241429	Ultra-stable Unmethylated	153606616	1
cg18227129	Ultra-stable Unmethylated	153643479	1
cg13478957	Ultra-stable Unmethylated	153700146	1
cg22218911	Ultra-stable Unmethylated	153700540	1
cg25741879	Ultra-stable Unmethylated	153756168	1
cg20773694	Ultra-stable Unmethylated	153895324	1
cg15064304	Ultra-stable Unmethylated	153895398	1
cg09805553	Ultra-stable Unmethylated	153895607	1
cg26398333	Ultra-stable Unmethylated	153895721	1
cg23046518	Ultra-stable Unmethylated	153895888	1
cg12599336	Ultra-stable Unmethylated	153918659	1
cg22112564	Ultra-stable Unmethylated	153919209	1
cg24738217	Ultra-stable Unmethylated	153919230	1
cg00575683	Ultra-stable Unmethylated	153930879	1
cg07346836	Ultra-stable Unmethylated	153931253	1
cg11073833	Ultra-stable Unmethylated	153936127	1
cg22228373	Ultra-stable Unmethylated	153939849	1
cg09148738	Ultra-stable Unmethylated	153950187	1
cg19758758	Ultra-stable Unmethylated	153963408	1
cg00155429	Ultra-stable Unmethylated	154155697	1
cg10771630	Ultra-stable Methylated	154189335	1
cg08623154	Ultra-stable Unmethylated	154192647	1
cg12402495	Ultra-stable Unmethylated	154192844	1
cg17735181	Ultra-stable Unmethylated	154193141	1
cg22517247	Ultra-stable Unmethylated	154193508	1
cg15714329	Ultra-stable Unmethylated	154193618	1
cg03587150	Ultra-stable Unmethylated	154193741	1
cg02583576	Ultra-stable Unmethylated	154244824	1
cg10530939	Ultra-stable Unmethylated	154244865	1
cg17572791	Ultra-stable Unmethylated	154245185	1
cg23890158	Ultra-stable Unmethylated	154377807	1
cg03957204	Ultra-stable Unmethylated	154377970	1
cg07344147	Ultra-stable Unmethylated	154378025	1
cg21285782	Ultra-stable Unmethylated	154530958	1
cg17877990	Ultra-stable Unmethylated	154580347	1
cg00954541	Ultra-stable Unmethylated	154909316	1
cg20977411	Ultra-stable Unmethylated	154909454	1
cg04361527	Ultra-stable Unmethylated	154909836	1
cg25816468	Ultra-stable Unmethylated	154928408	1
cg12468429	Ultra-stable Unmethylated	154928667	1
cg26411261	Ultra-stable Unmethylated	154928728	1
cg02576073	Ultra-stable Unmethylated	154946181	1
cg00993057	Ultra-stable Unmethylated	154946974	1
cg02906787	Ultra-stable Unmethylated	154947991	1
cg17891149	Ultra-stable Unmethylated	154948248	1
cg17752030	Ultra-stable Unmethylated	154955563	1
cg17608500	Ultra-stable Unmethylated	154955711	1
cg12459491	Ultra-stable Unmethylated	154955793	1
cg07238657	Ultra-stable Unmethylated	154973705	1
cg19216044	Ultra-stable Methylated	155005184	1
cg20330021	Ultra-stable Unmethylated	155036303	1
cg24704182	Ultra-stable Unmethylated	155108583	1
cg21411233	Ultra-stable Unmethylated	155145515	1
cg06193775	Ultra-stable Unmethylated	155145882	1
cg14666069	Ultra-stable Unmethylated	155145896	1
cg03646674	Ultra-stable Unmethylated	155145926	1
cg06237414	Ultra-stable Unmethylated	155178670	1
cg17038416	Ultra-stable Unmethylated	155179135	1
cg00756852	Ultra-stable Unmethylated	155197384	1
cg24006078	Ultra-stable Unmethylated	155197564	1
cg14165168	Ultra-stable Unmethylated	155214731	1
cg03801816	Ultra-stable Unmethylated	155214815	1
cg04226815	Ultra-stable Unmethylated	155225342	1
cg08872933	Ultra-stable Unmethylated	155231766	1
cg02896403	Ultra-stable Unmethylated	155231989	1
cg27503921	Ultra-stable Unmethylated	155232289	1
cg07477187	Ultra-stable Unmethylated	155243300	1
cg00254532	Ultra-stable Unmethylated	155243310	1
cg04158093	Ultra-stable Unmethylated	155243476	1
cg20457394	Ultra-stable Unmethylated	155247091	1
cg12391232	Ultra-stable Unmethylated	155247117	1
cg04395739	Ultra-stable Unmethylated	155247196	1
cg19163348	Ultra-stable Unmethylated	155247357	1
cg14550101	Ultra-stable Unmethylated	155247361	1
cg02913804	Ultra-stable Methylated	155250207	1
cg21787190	Ultra-stable Unmethylated	155278276	1
cg15470750	Ultra-stable Unmethylated	155278344	1
cg17142371	Ultra-stable Unmethylated	155278522	1
cg08847296	Ultra-stable Unmethylated	155278656	1
cg26420739	Ultra-stable Unmethylated	155278686	1
cg25762744	Ultra-stable Unmethylated	155278691	1
cg12489819	Ultra-stable Unmethylated	155278858	1
cg05954884	Ultra-stable Unmethylated	155279053	1
cg08721840	Ultra-stable Unmethylated	155293541	1
cg03119126	Ultra-stable Unmethylated	155532420	1
cg00313185	Ultra-stable Unmethylated	155579895	1
cg04911728	Ultra-stable Unmethylated	155658214	1
cg17077171	Ultra-stable Unmethylated	155658509	1
cg16676300	Ultra-stable Unmethylated	155658576	1
cg00061769	Ultra-stable Unmethylated	155658843	1
cg18277007	Ultra-stable Unmethylated	155658898	1
cg16169620	Ultra-stable Unmethylated	155827015	1
cg27295678	Ultra-stable Unmethylated	155904147	1
cg13550542	Ultra-stable Unmethylated	155904276	1
cg04574991	Ultra-stable Unmethylated	155904288	1
cg01511884	Ultra-stable Unmethylated	155990694	1
cg24557248	Ultra-stable Unmethylated	155990769	1
cg11218974	Ultra-stable Unmethylated	156023978	1
cg14171523	Ultra-stable Unmethylated	156163644	1
cg11248296	Ultra-stable Unmethylated	156163755	1
cg02454220	Ultra-stable Unmethylated	156163765	1
cg24818434	Ultra-stable Unmethylated	156164011	1
cg02414618	Ultra-stable Methylated	156181365	1
cg27165888	Ultra-stable Unmethylated	156182956	1
cg25012898	Ultra-stable Unmethylated	156252187	1
cg00833537	Ultra-stable Unmethylated	156308017	1
cg23097696	Ultra-stable Unmethylated	156308121	1
cg08938402	Ultra-stable Unmethylated	156308271	1
cg04856841	Ultra-stable Unmethylated	156308275	1
cg06267636	Ultra-stable Unmethylated	156308293	1
cg07399312	Ultra-stable Unmethylated	156470683	1
cg15070096	Ultra-stable Unmethylated	156470876	1
cg09822001	Ultra-stable Unmethylated	156561334	1
cg18381283	Ultra-stable Unmethylated	156561353	1
cg20961605	Ultra-stable Unmethylated	156571221	1
cg26229879	Ultra-stable Unmethylated	156571314	1
cg00383209	Ultra-stable Unmethylated	156571370	1
cg21525449	Ultra-stable Unmethylated	156571403	1
cg00325919	Ultra-stable Unmethylated	156595847	1
cg27507237	Ultra-stable Unmethylated	156648004	1
cg25371088	Ultra-stable Unmethylated	156710915	1
cg03317293	Ultra-stable Unmethylated	156710948	1
cg22493673	Ultra-stable Unmethylated	156711108	1
cg26615259	Ultra-stable Unmethylated	156711145	1
cg04875476	Ultra-stable Unmethylated	156720919	1
cg17170583	Ultra-stable Unmethylated	156721123	1
cg04402095	Ultra-stable Unmethylated	156721844	1
cg17218029	Ultra-stable Unmethylated	156722047	1
cg12036741	Ultra-stable Unmethylated	160001633	1
cg15069926	Ultra-stable Unmethylated	160001653	1
cg22500151	Ultra-stable Unmethylated	160068371	1
cg19097259	Ultra-stable Unmethylated	160068842	1
cg23659592	Ultra-stable Unmethylated	160175286	1
cg02457683	Ultra-stable Unmethylated	160232016	1
cg08284180	Ultra-stable Unmethylated	160232170	1
cg26824949	Ultra-stable Unmethylated	160232436	1
cg18136311	Ultra-stable Unmethylated	160232565	1
cg25379116	Ultra-stable Unmethylated	160254873	1
cg14964658	Ultra-stable Unmethylated	160255030	1
cg03228824	Ultra-stable Unmethylated	160313057	1
cg10539371	Ultra-stable Unmethylated	160313075	1
cg14524600	Ultra-stable Unmethylated	160313168	1
cg17993772	Ultra-stable Unmethylated	160313241	1
cg26812967	Ultra-stable Unmethylated	160313258	1
cg06823263	Ultra-stable Unmethylated	161015119	1
cg00551648	Ultra-stable Unmethylated	161015822	1
cg13298382	Ultra-stable Unmethylated	161087635	1
cg17788480	Ultra-stable Unmethylated	161087923	1
cg04865672	Ultra-stable Unmethylated	161087935	1
cg00816397	Ultra-stable Unmethylated	161088188	1
cg22799212	Ultra-stable Unmethylated	161102325	1
cg13672649	Ultra-stable Unmethylated	161102972	1
cg06314570	Ultra-stable Unmethylated	161123637	1
cg10121816	Ultra-stable Unmethylated	161123804	1
cg02565672	Ultra-stable Unmethylated	161123809	1
cg22374567	Ultra-stable Unmethylated	161129170	1
cg16275967	Ultra-stable Unmethylated	161172255	1
cg11221265	Ultra-stable Unmethylated	161284279	1
cg00576014	Ultra-stable Unmethylated	161284450	1
cg17496230	Ultra-stable Unmethylated	161284489	1
cg25774098	Ultra-stable Unmethylated	161359705	1
cg04392971	Ultra-stable Unmethylated	161369648	1
cg24426536	Ultra-stable Unmethylated	161500610	1
cg11132352	Ultra-stable Unmethylated	161719642	1
cg23779106	Ultra-stable Unmethylated	161719820	1
cg13485746	Ultra-stable Unmethylated	162467911	1
cg01964683	Ultra-stable Unmethylated	163291544	1
cg09936566	Ultra-stable Unmethylated	163292020	1
cg16680018	Ultra-stable Unmethylated	165667870	1
cg15781625	Ultra-stable Unmethylated	165796654	1
cg18090447	Ultra-stable Unmethylated	165797377	1
cg16149857	Ultra-stable Unmethylated	166845051	1
cg11966583	Ultra-stable Unmethylated	166845478	1
cg04295733	Ultra-stable Unmethylated	166845736	1
cg12063241	Ultra-stable Unmethylated	167028563	1
cg26677602	Ultra-stable Unmethylated	167035992	1
cg21182322	Ultra-stable Unmethylated	167189623	1
cg04126852	Ultra-stable Unmethylated	167189787	1
cg13535663	Ultra-stable Unmethylated	167190990	1
cg09995475	Ultra-stable Unmethylated	167523203	1
cg16925766	Ultra-stable Unmethylated	167683831	1
cg04375083	Ultra-stable Unmethylated	167684280	1
cg23992624	Ultra-stable Unmethylated	167691465	1
cg05308895	Ultra-stable Unmethylated	167691710	1
cg05300697	Ultra-stable Unmethylated	167905644	1
cg07826235	Ultra-stable Unmethylated	167906354	1
cg04114368	Ultra-stable Unmethylated	167906565	1
cg25219134	Ultra-stable Unmethylated	167906865	1
cg06643390	Ultra-stable Unmethylated	168106157	1
cg21543519	Ultra-stable Unmethylated	168147972	1
cg17084448	Ultra-stable Unmethylated	168148034	1
cg27182764	Ultra-stable Unmethylated	168148096	1
cg13440781	Ultra-stable Unmethylated	168148262	1
cg24769045	Ultra-stable Unmethylated	168148299	1
cg17448168	Ultra-stable Unmethylated	168148540	1
cg23691220	Ultra-stable Unmethylated	168194992	1
cg11157034	Ultra-stable Methylated	168344184	1
cg27292174	Ultra-stable Unmethylated	169337088	1
cg10143349	Ultra-stable Unmethylated	169337190	1
cg16121444	Ultra-stable Unmethylated	169337314	1
cg00040367	Ultra-stable Unmethylated	169337476	1
cg16654023	Ultra-stable Unmethylated	169337522	1
cg26023751	Ultra-stable Unmethylated	169763990	1
cg23244997	Ultra-stable Unmethylated	169763992	1
cg16404689	Ultra-stable Unmethylated	169764273	1
cg03747016	Ultra-stable Unmethylated	169764319	1
cg23051655	Ultra-stable Unmethylated	169862721	1
cg09335306	Ultra-stable Unmethylated	169863169	1
cg11690028	Ultra-stable Unmethylated	169863189	1
cg16653395	Ultra-stable Unmethylated	169863438	1
cg23662453	Ultra-stable Unmethylated	170043658	1
cg27519555	Ultra-stable Unmethylated	170501141	1
cg25844162	Ultra-stable Unmethylated	171454594	1
cg09797599	Ultra-stable Unmethylated	171711261	1
cg12565330	Ultra-stable Unmethylated	171711323	1
cg27167184	Ultra-stable Unmethylated	171750545	1
cg09989886	Ultra-stable Unmethylated	172413042	1
cg05063514	Ultra-stable Unmethylated	172413094	1
cg27543222	Ultra-stable Unmethylated	172413163	1
cg17151058	Ultra-stable Unmethylated	172502035	1
cg21109075	Ultra-stable Unmethylated	172502194	1
cg20853148	Ultra-stable Unmethylated	172502422	1
cg11841062	Ultra-stable Unmethylated	172502778	1
cg14515203	Ultra-stable Unmethylated	173445917	1
cg24420778	Ultra-stable Unmethylated	173445979	1
cg11803838	Ultra-stable Unmethylated	173446516	1
cg01209226	Ultra-stable Unmethylated	173447015	1
cg25613247	Ultra-stable Unmethylated	173684007	1
cg02315113	Ultra-stable Unmethylated	173684045	1
cg23273023	Ultra-stable Unmethylated	173684386	1
cg20311037	Ultra-stable Unmethylated	173684561	1
cg06803925	Ultra-stable Unmethylated	173793126	1
cg24414038	Ultra-stable Unmethylated	173793430	1
cg07824364	Ultra-stable Unmethylated	173793636	1
cg17737141	Ultra-stable Unmethylated	173793901	1
cg25372135	Ultra-stable Unmethylated	173793934	1
cg04217776	Ultra-stable Unmethylated	173794059	1
cg06704773	Ultra-stable Unmethylated	173836824	1
cg00155514	Ultra-stable Unmethylated	173837071	1
cg25883402	Ultra-stable Unmethylated	173837173	1
cg13489958	Ultra-stable Unmethylated	173837191	1
cg17868533	Ultra-stable Unmethylated	173837288	1
cg10578779	Ultra-stable Unmethylated	173837995	1
cg16900814	Ultra-stable Unmethylated	173990879	1
cg26001030	Ultra-stable Unmethylated	174128297	1
cg21140714	Ultra-stable Unmethylated	174968405	1
cg04488215	Ultra-stable Unmethylated	174968829	1
cg06826845	Ultra-stable Unmethylated	174968881	1
cg22456975	Ultra-stable Unmethylated	174969442	1
cg13675469	Ultra-stable Unmethylated	174992539	1
cg23020037	Ultra-stable Unmethylated	176176494	1
cg00958215	Ultra-stable Unmethylated	176176519	1
cg01756841	Ultra-stable Unmethylated	176176579	1
cg01831177	Ultra-stable Unmethylated	176867111	1
cg14205576	Ultra-stable Methylated	178482026	1
cg15503006	Ultra-stable Unmethylated	178994942	1
cg22332891	Ultra-stable Unmethylated	178995082	1
cg05383153	Ultra-stable Unmethylated	178995099	1
cg06528214	Ultra-stable Unmethylated	178995107	1
cg00562731	Ultra-stable Unmethylated	178995133	1
cg22164287	Ultra-stable Unmethylated	178995540	1
cg12743115	Ultra-stable Unmethylated	178995861	1
cg27403822	Ultra-stable Unmethylated	179050983	1
cg22544342	Ultra-stable Unmethylated	179051076	1
cg07949165	Ultra-stable Methylated	179054983	1
cg08482108	Ultra-stable Unmethylated	179262782	1
cg14024780	Ultra-stable Unmethylated	179262948	1
cg04297152	Ultra-stable Unmethylated	179262983	1
cg27230496	Ultra-stable Unmethylated	179262989	1
cg14830722	Ultra-stable Unmethylated	179847159	1
cg27561031	Ultra-stable Unmethylated	179851219	1
cg18792584	Ultra-stable Unmethylated	179851234	1
cg04224864	Ultra-stable Unmethylated	179851825	1
cg21944557	Ultra-stable Unmethylated	179923876	1
cg25478157	Ultra-stable Unmethylated	179924306	1
cg21142977	Ultra-stable Unmethylated	179924316	1
cg08812504	Ultra-stable Unmethylated	180123798	1
cg08007338	Ultra-stable Unmethylated	180123948	1
cg04852103	Ultra-stable Unmethylated	180471378	1
cg08638395	Ultra-stable Unmethylated	180601032	1
cg16394138	Ultra-stable Unmethylated	180601363	1
cg18440470	Ultra-stable Unmethylated	180601735	1
cg21934978	Ultra-stable Unmethylated	180991143	1
cg21438192	Ultra-stable Unmethylated	180991757	1
cg16592623	Ultra-stable Unmethylated	181057846	1
cg10500218	Ultra-stable Unmethylated	181058063	1
cg12074154	Ultra-stable Unmethylated	181074635	1
cg16586566	Ultra-stable Unmethylated	181111749	1
cg04841648	Ultra-stable Unmethylated	182808313	1
cg10240684	Ultra-stable Unmethylated	182808315	1
cg07167398	Ultra-stable Unmethylated	182808363	1
cg12065756	Ultra-stable Unmethylated	182808517	1
cg19572947	Ultra-stable Unmethylated	182808556	1
cg21813546	Ultra-stable Unmethylated	182808991	1
cg00781186	Ultra-stable Unmethylated	182809277	1
cg10811340	Ultra-stable Unmethylated	183604510	1
cg12737363	Ultra-stable Unmethylated	183604674	1
cg04972433	Ultra-stable Unmethylated	183604810	1
cg20271396	Ultra-stable Unmethylated	184020713	1
cg14773259	Ultra-stable Unmethylated	184021034	1
cg16280922	Ultra-stable Unmethylated	185125973	1
cg20329966	Ultra-stable Unmethylated	185126242	1
cg27491458	Ultra-stable Unmethylated	185126416	1
cg00498612	Ultra-stable Unmethylated	185126641	1
cg22398595	Ultra-stable Unmethylated	185285595	1
cg12384126	Ultra-stable Unmethylated	185285600	1
cg10387807	Ultra-stable Unmethylated	186344058	1
cg20041381	Ultra-stable Unmethylated	186344125	1
cg13365658	Ultra-stable Unmethylated	186344619	1
cg22865402	Ultra-stable Unmethylated	186344630	1
cg27342087	Ultra-stable Unmethylated	186344651	1
cg27294431	Ultra-stable Unmethylated	186344717	1
cg09270044	Ultra-stable Unmethylated	186344798	1
cg10524070	Ultra-stable Unmethylated	186344962	1
cg05576974	Ultra-stable Unmethylated	193028138	1
cg25463822	Ultra-stable Unmethylated	193028375	1
cg08913815	Ultra-stable Unmethylated	193028592	1
cg13198235	Ultra-stable Unmethylated	193028919	1
cg00115313	Ultra-stable Unmethylated	193029121	1
cg05822179	Ultra-stable Unmethylated	193074712	1
cg26924209	Ultra-stable Unmethylated	193074740	1
cg17907945	Ultra-stable Unmethylated	193074770	1
cg22170602	Ultra-stable Unmethylated	193091041	1
cg26793710	Ultra-stable Unmethylated	193091399	1
cg12528753	Ultra-stable Unmethylated	197115894	1
cg05653859	Ultra-stable Unmethylated	197170372	1
cg05907029	Ultra-stable Unmethylated	197872227	1
cg23237225	Ultra-stable Unmethylated	198128361	1
cg23630468	Ultra-stable Unmethylated	200379166	1
cg19819138	Ultra-stable Unmethylated	200589910	1
cg05928611	Ultra-stable Unmethylated	200638572	1
cg14375754	Ultra-stable Unmethylated	200639189	1
cg16443152	Ultra-stable Unmethylated	200708104	1
cg16010827	Ultra-stable Unmethylated	200708413	1
cg17002774	Ultra-stable Unmethylated	201798184	1
cg20986421	Ultra-stable Unmethylated	201798455	1
cg26665055	Ultra-stable Unmethylated	201924479	1
cg15262928	Ultra-stable Unmethylated	201924572	1
cg11418036	Ultra-stable Unmethylated	202113262	1
cg23690809	Ultra-stable Unmethylated	202317727	1
cg05798608	Ultra-stable Unmethylated	202317770	1
cg23652734	Ultra-stable Methylated	202853701	1
cg26807261	Ultra-stable Unmethylated	202857904	1
cg21212494	Ultra-stable Unmethylated	202896003	1
cg15891747	Ultra-stable Unmethylated	202896310	1
cg20248954	Ultra-stable Unmethylated	202896457	1
cg22876327	Ultra-stable Unmethylated	202927122	1
cg24106215	Ultra-stable Unmethylated	202927166	1
cg12888039	Ultra-stable Unmethylated	202927266	1
cg06525051	Ultra-stable Unmethylated	202927473	1
cg25023057	Ultra-stable Unmethylated	202927475	1
cg10798292	Ultra-stable Unmethylated	202976329	1
cg00121147	Ultra-stable Unmethylated	202976339	1
cg11656663	Ultra-stable Unmethylated	202976539	1
cg13022911	Ultra-stable Unmethylated	202976906	1
cg10935550	Ultra-stable Unmethylated	203274660	1
cg13556604	Ultra-stable Unmethylated	203274688	1
cg20630889	Ultra-stable Unmethylated	203764635	1
cg06865749	Ultra-stable Unmethylated	203764655	1
cg19751406	Ultra-stable Unmethylated	203764676	1
cg09819495	Ultra-stable Unmethylated	203830685	1
cg26536358	Ultra-stable Unmethylated	203830875	1
cg24546153	Ultra-stable Unmethylated	203830887	1
cg10057631	Ultra-stable Unmethylated	204380960	1
cg16072030	Ultra-stable Unmethylated	204381148	1
cg13150040	Ultra-stable Unmethylated	204381152	1
cg23807009	Ultra-stable Unmethylated	204485655	1
cg24103461	Ultra-stable Unmethylated	205091125	1
cg05290904	Ultra-stable Unmethylated	205091401	1
cg06756667	Ultra-stable Unmethylated	205180740	1
cg02693249	Ultra-stable Unmethylated	205600567	1
cg25724814	Ultra-stable Unmethylated	205601060	1
cg21478222	Ultra-stable Unmethylated	205601572	1
cg04509238	Ultra-stable Methylated	205653625	1
cg05386151	Ultra-stable Unmethylated	205719341	1
cg25706373	Ultra-stable Unmethylated	206858537	1
cg14283381	Ultra-stable Unmethylated	207925198	1
cg23983340	Ultra-stable Unmethylated	207925461	1
cg21197568	Ultra-stable Unmethylated	207925794	1
cg15031826	Ultra-stable Unmethylated	208136952	1
cg05129817	Ultra-stable Unmethylated	210001399	1
cg11225435	Ultra-stable Unmethylated	211849015	1
cg21395147	Ultra-stable Unmethylated	211849137	1
cg04855869	Ultra-stable Unmethylated	212208838	1
cg09870331	Ultra-stable Unmethylated	212208930	1
cg12667257	Ultra-stable Unmethylated	212209103	1
cg13807351	Ultra-stable Unmethylated	212458736	1
cg26187514	Ultra-stable Unmethylated	212458738	1
cg10196290	Ultra-stable Unmethylated	212587951	1
cg03717803	Ultra-stable Unmethylated	212781767	1
cg21281234	Ultra-stable Unmethylated	212781775	1
cg13243329	Ultra-stable Unmethylated	212782207	1
cg15025054	Ultra-stable Unmethylated	212964885	1
cg27390425	Ultra-stable Unmethylated	212964975	1
cg17405253	Ultra-stable Unmethylated	212965100	1
cg10530644	Ultra-stable Unmethylated	212965113	1
cg17095098	Ultra-stable Unmethylated	213031743	1
cg05792827	Ultra-stable Unmethylated	213224765	1
cg27570636	Ultra-stable Unmethylated	214454189	1
cg04406444	Ultra-stable Unmethylated	214454777	1
cg11156304	Ultra-stable Methylated	214557849	1
cg07411229	Ultra-stable Unmethylated	217804382	1
cg16699676	Ultra-stable Unmethylated	218458543	1
cg16062480	Ultra-stable Unmethylated	220219722	1
cg27059127	Ultra-stable Unmethylated	220267382	1
cg24941513	Ultra-stable Unmethylated	220267397	1
cg27631248	Ultra-stable Unmethylated	220267790	1
cg25385272	Ultra-stable Unmethylated	222763149	1
cg19756947	Ultra-stable Unmethylated	222763258	1
cg11668310	Ultra-stable Unmethylated	222763263	1
cg24508065	Ultra-stable Unmethylated	222763411	1
cg06876479	Ultra-stable Unmethylated	222791170	1
cg07049833	Ultra-stable Unmethylated	222791172	1
cg03395198	Ultra-stable Unmethylated	222884912	1
cg11177955	Ultra-stable Unmethylated	222886490	1
cg13855472	Ultra-stable Unmethylated	222886563	1
cg17160590	Ultra-stable Unmethylated	222886778	1
cg23814144	Ultra-stable Unmethylated	222988428	1
cg12386336	Ultra-stable Unmethylated	222988474	1
cg23667232	Ultra-stable Unmethylated	222988866	1
cg15700160	Ultra-stable Unmethylated	224033971	1
cg20695057	Ultra-stable Unmethylated	224034220	1
cg20030671	Ultra-stable Unmethylated	224301701	1
cg17057965	Ultra-stable Unmethylated	224301873	1
cg17063018	Ultra-stable Unmethylated	224302019	1
cg04141460	Ultra-stable Unmethylated	224302109	1
cg23982151	Ultra-stable Unmethylated	224371627	1
cg23274604	Ultra-stable Unmethylated	224517835	1
cg26118737	Ultra-stable Unmethylated	224518226	1
cg07920434	Ultra-stable Unmethylated	224518279	1
cg09020330	Ultra-stable Unmethylated	224544535	1
cg17492718	Ultra-stable Unmethylated	224621861	1
cg23019037	Ultra-stable Unmethylated	224622598	1
cg23842386	Ultra-stable Unmethylated	225840831	1
cg14198640	Ultra-stable Unmethylated	225965336	1
cg08090133	Ultra-stable Unmethylated	225965400	1
cg13928802	Ultra-stable Unmethylated	225965441	1
cg01903785	Ultra-stable Unmethylated	225965511	1
cg00396625	Ultra-stable Unmethylated	225997836	1
cg11135003	Ultra-stable Unmethylated	225998164	1
cg25004581	Ultra-stable Methylated	226033016	1
cg07583884	Ultra-stable Unmethylated	226111804	1
cg19709822	Ultra-stable Unmethylated	226186804	1
cg21789564	Ultra-stable Unmethylated	226250443	1
cg25894045	Ultra-stable Unmethylated	226374346	1
cg12446722	Ultra-stable Unmethylated	226374380	1
cg04210991	Ultra-stable Unmethylated	226374609	1
cg14971781	Ultra-stable Unmethylated	226374753	1
cg00653565	Ultra-stable Unmethylated	226595578	1
cg25722198	Ultra-stable Unmethylated	226595776	1
cg21417192	Ultra-stable Unmethylated	227058595	1
cg15803895	Ultra-stable Unmethylated	227923227	1
cg07398594	Ultra-stable Unmethylated	227975822	1
cg16582344	Ultra-stable Unmethylated	228270207	1
cg26431312	Ultra-stable Unmethylated	228270225	1
cg06155802	Ultra-stable Unmethylated	228270483	1
cg06347212	Ultra-stable Unmethylated	228270676	1
cg07818431	Ultra-stable Unmethylated	228291118	1
cg19021960	Ultra-stable Unmethylated	228291175	1
cg08299045	Ultra-stable Unmethylated	228296964	1
cg07166216	Ultra-stable Unmethylated	228297154	1
cg01416578	Ultra-stable Unmethylated	228297160	1
cg26308942	Ultra-stable Unmethylated	228327714	1
cg15114107	Ultra-stable Unmethylated	228328228	1
cg11798356	Ultra-stable Unmethylated	228593833	1
cg16211055	Ultra-stable Unmethylated	228594250	1
cg11161882	Ultra-stable Unmethylated	228594712	1
cg10518858	Ultra-stable Unmethylated	228594884	1
cg22726698	Ultra-stable Unmethylated	228674817	1
cg03128469	Ultra-stable Unmethylated	228674880	1
cg11177107	Ultra-stable Unmethylated	228674909	1
cg03317280	Ultra-stable Unmethylated	228675123	1
cg24512132	Ultra-stable Unmethylated	229478138	1
cg02296583	Ultra-stable Unmethylated	229478159	1
cg15056107	Ultra-stable Unmethylated	229644037	1
cg12061711	Ultra-stable Unmethylated	229644143	1
cg02280855	Ultra-stable Unmethylated	229693798	1
cg25844211	Ultra-stable Unmethylated	229761456	1
cg11715981	Ultra-stable Unmethylated	229761582	1
cg12048310	Ultra-stable Unmethylated	229762093	1
cg25626704	Ultra-stable Unmethylated	229762120	1
cg13769204	Ultra-stable Unmethylated	230203611	1
cg02844629	Ultra-stable Unmethylated	231114732	1
cg16563656	Ultra-stable Unmethylated	231114803	1
cg02077977	Ultra-stable Unmethylated	231376624	1
cg20777176	Ultra-stable Unmethylated	231376761	1
cg06523340	Ultra-stable Unmethylated	231376895	1
cg07897837	Ultra-stable Unmethylated	231377046	1
cg24458652	Ultra-stable Unmethylated	231377103	1
cg18022279	Ultra-stable Unmethylated	231473268	1
cg24487361	Ultra-stable Unmethylated	231473529	1
cg02365918	Ultra-stable Unmethylated	231473713	1
cg26003818	Ultra-stable Unmethylated	231474059	1
cg00906976	Ultra-stable Unmethylated	231664136	1
cg18766882	Ultra-stable Unmethylated	231664214	1
cg25744181	Ultra-stable Unmethylated	231664219	1
cg04792727	Ultra-stable Unmethylated	231664260	1
cg04158884	Ultra-stable Unmethylated	233086346	1
cg08166513	Ultra-stable Methylated	233120048	1
cg24715315	Ultra-stable Unmethylated	233431535	1
cg01364423	Ultra-stable Unmethylated	234509125	1
cg03034864	Ultra-stable Unmethylated	234509241	1
cg12140468	Ultra-stable Unmethylated	234509341	1
cg13224999	Ultra-stable Unmethylated	234509444	1
cg00383290	Ultra-stable Unmethylated	234509457	1
cg15439418	Ultra-stable Unmethylated	234509500	1
cg26611067	Ultra-stable Unmethylated	234614008	1
cg11791613	Ultra-stable Unmethylated	234614222	1
cg13907181	Ultra-stable Unmethylated	234736119	1
cg01447966	Ultra-stable Unmethylated	234744778	1
cg12954591	Ultra-stable Unmethylated	234746182	1
cg06527865	Ultra-stable Unmethylated	234746497	1
cg00251250	Ultra-stable Unmethylated	234746546	1
cg15484161	Ultra-stable Unmethylated	234746568	1
cg07925615	Ultra-stable Methylated	235191213	1
cg27291182	Ultra-stable Unmethylated	235292133	1
cg05144089	Ultra-stable Unmethylated	235292386	1
cg16531833	Ultra-stable Unmethylated	235324411	1
cg24402323	Ultra-stable Unmethylated	235491028	1
cg10107779	Ultra-stable Unmethylated	235491363	1
cg05652840	Ultra-stable Unmethylated	235491627	1
cg09134840	Ultra-stable Unmethylated	235530680	1
cg02366479	Ultra-stable Unmethylated	235530811	1
cg18036707	Ultra-stable Unmethylated	235530995	1
cg03224364	Ultra-stable Unmethylated	235667348	1
cg25409618	Ultra-stable Unmethylated	235667661	1
cg26050004	Ultra-stable Unmethylated	235667680	1
cg17459290	Ultra-stable Methylated	236707000	1
cg13088206	Ultra-stable Unmethylated	236958344	1
cg13968398	Ultra-stable Unmethylated	236958353	1
cg02901985	Ultra-stable Unmethylated	236958430	1
cg21218544	Ultra-stable Unmethylated	236958530	1
cg13567025	Ultra-stable Unmethylated	236958589	1
cg17279524	Ultra-stable Unmethylated	236958925	1
cg19622360	Ultra-stable Unmethylated	236958982	1
cg02106828	Ultra-stable Unmethylated	236959224	1
cg17371249	Ultra-stable Unmethylated	241682474	1
cg17895289	Ultra-stable Unmethylated	241682884	1
cg00067102	Ultra-stable Unmethylated	241803367	1
cg00309178	Ultra-stable Unmethylated	242011396	1
cg04158730	Ultra-stable Unmethylated	242011433	1
cg20629097	Ultra-stable Unmethylated	242011587	1
cg16357661	Ultra-stable Unmethylated	242011898	1
cg00081019	Ultra-stable Methylated	243658800	1
cg19996838	Ultra-stable Unmethylated	244211323	1
cg24809150	Ultra-stable Unmethylated	244211390	1
cg26694028	Ultra-stable Unmethylated	244212908	1
cg11253425	Ultra-stable Unmethylated	244614453	1
cg26670485	Ultra-stable Unmethylated	244615549	1
cg23035053	Ultra-stable Unmethylated	244816221	1
cg24536044	Ultra-stable Unmethylated	244816274	1
cg16910115	Ultra-stable Unmethylated	244998164	1
cg07116314	Ultra-stable Unmethylated	244998544	1
cg08355537	Ultra-stable Unmethylated	245026452	1
cg00914462	Ultra-stable Unmethylated	245027772	1
cg08456352	Ultra-stable Unmethylated	245028019	1
cg24645247	Ultra-stable Unmethylated	245028059	1
cg04720665	Ultra-stable Unmethylated	245028075	1
cg12065272	Ultra-stable Unmethylated	245028125	1
cg24493137	Ultra-stable Unmethylated	246729572	1
cg23848822	Ultra-stable Unmethylated	246730219	1
cg20781526	Ultra-stable Methylated	246799336	1
cg25832598	Ultra-stable Unmethylated	247094143	1
cg01773951	Ultra-stable Unmethylated	247094386	1
cg05313393	Ultra-stable Unmethylated	249120451	1
cg22398523	Ultra-stable Unmethylated	249120669	1
cg06837737	Ultra-stable Unmethylated	249120805	1
cg13132716	Ultra-stable Unmethylated	249132749	1
cg23611233	Ultra-stable Unmethylated	249133059	1
cg17422500	Ultra-stable Unmethylated	249152952	1
cg03289576	Ultra-stable Unmethylated	249153005	1
cg01020399	Ultra-stable Unmethylated	249153122	1
cg21155418	Ultra-stable Unmethylated	264767	2
cg27366669	Ultra-stable Unmethylated	265069	2
cg02938863	Ultra-stable Methylated	3241469	2
cg15719587	Ultra-stable Methylated	3325890	2
cg10317681	Ultra-stable Methylated	3325961	2
cg03528393	Ultra-stable Methylated	3326711	2
cg01074643	Ultra-stable Methylated	3337709	2
cg14813458	Ultra-stable Methylated	3493699	2
cg23227555	Ultra-stable Unmethylated	3523215	2
cg20457942	Ultra-stable Unmethylated	3605983	2
cg13369206	Ultra-stable Unmethylated	3606108	2
cg05930326	Ultra-stable Methylated	3634071	2
cg03767155	Ultra-stable Unmethylated	8822052	2
cg23276598	Ultra-stable Unmethylated	8826235	2
cg08955006	Ultra-stable Methylated	8890269	2
cg14988214	Ultra-stable Unmethylated	8977332	2
cg27140647	Ultra-stable Unmethylated	8977490	2
cg20295816	Ultra-stable Methylated	9078689	2
cg02941420	Ultra-stable Methylated	9514739	2
cg24630383	Ultra-stable Methylated	9537642	2
cg01118224	Ultra-stable Unmethylated	9695920	2
cg01822537	Ultra-stable Unmethylated	9695953	2
cg01373705	Ultra-stable Unmethylated	9696302	2
cg08494812	Ultra-stable Unmethylated	9983427	2
cg14020129	Ultra-stable Unmethylated	10091270	2
cg16227131	Ultra-stable Unmethylated	10091897	2
cg03454669	Ultra-stable Methylated	10192479	2
cg18639038	Ultra-stable Unmethylated	10262323	2
cg05515713	Ultra-stable Unmethylated	10262434	2
cg02237186	Ultra-stable Unmethylated	10263043	2
cg16927353	Ultra-stable Unmethylated	10442868	2
cg07391218	Ultra-stable Unmethylated	10442879	2
cg04364453	Ultra-stable Unmethylated	10442941	2
cg13413387	Ultra-stable Methylated	10534660	2
cg11674713	Ultra-stable Unmethylated	10588468	2
cg08688063	Ultra-stable Unmethylated	10588471	2
cg02097588	Ultra-stable Unmethylated	10830232	2
cg20157398	Ultra-stable Unmethylated	11295226	2
cg09217581	Ultra-stable Unmethylated	11484701	2
cg16440638	Ultra-stable Unmethylated	11887120	2
cg27217230	Ultra-stable Unmethylated	15701327	2
cg15298594	Ultra-stable Unmethylated	15701366	2
cg26010191	Ultra-stable Unmethylated	15701432	2
cg04222876	Ultra-stable Unmethylated	15701450	2
cg04695436	Ultra-stable Unmethylated	17934493	2
cg11330941	Ultra-stable Unmethylated	17934879	2
cg00936141	Ultra-stable Unmethylated	17935227	2
cg03580351	Ultra-stable Unmethylated	17935719	2
cg18041581	Ultra-stable Unmethylated	18741401	2
cg19638349	Ultra-stable Unmethylated	18741870	2
cg01250320	Ultra-stable Unmethylated	18742004	2
cg10383839	Ultra-stable Unmethylated	20251043	2
cg23850377	Ultra-stable Unmethylated	20251576	2
cg07509646	Ultra-stable Unmethylated	20251843	2
cg13758659	Ultra-stable Unmethylated	20424975	2
cg10104683	Ultra-stable Unmethylated	20424989	2
cg09050541	Ultra-stable Unmethylated	20425000	2
cg01953119	Ultra-stable Unmethylated	20425340	2
cg11475332	Ultra-stable Unmethylated	20425343	2
cg01722185	Ultra-stable Unmethylated	20550205	2
cg11955344	Ultra-stable Unmethylated	20550531	2
cg04561332	Ultra-stable Unmethylated	20550539	2
cg10072692	Ultra-stable Unmethylated	20850716	2
cg11665564	Ultra-stable Unmethylated	20850802	2
cg08084218	Ultra-stable Unmethylated	20850887	2
cg17858005	Ultra-stable Unmethylated	20851058	2
cg04639062	Ultra-stable Unmethylated	21265939	2
cg08192560	Ultra-stable Unmethylated	24149860	2
cg16929802	Ultra-stable Unmethylated	24150353	2
cg07561442	Ultra-stable Unmethylated	24163383	2
cg00655669	Ultra-stable Unmethylated	24163524	2
cg21519172	Ultra-stable Unmethylated	24270412	2
cg18527268	Ultra-stable Unmethylated	24270447	2
cg25270429	Ultra-stable Unmethylated	24270471	2
cg08187469	Ultra-stable Unmethylated	24299069	2
cg11115502	Ultra-stable Unmethylated	24299379	2
cg14682878	Ultra-stable Unmethylated	24583458	2
cg01982493	Ultra-stable Unmethylated	24583511	2
cg13911252	Ultra-stable Unmethylated	24713876	2
cg05113623	Ultra-stable Unmethylated	24714487	2
cg26114003	Ultra-stable Unmethylated	25016152	2
cg22195704	Ultra-stable Unmethylated	25016199	2
cg19988770	Ultra-stable Unmethylated	25016434	2
cg03325810	Ultra-stable Unmethylated	25016443	2
cg02878119	Ultra-stable Unmethylated	25016470	2
cg22956310	Ultra-stable Unmethylated	25142878	2
cg16421803	Ultra-stable Unmethylated	25194856	2
cg23009452	Ultra-stable Unmethylated	25264872	2
cg21592293	Ultra-stable Unmethylated	25264883	2
cg23223742	Ultra-stable Unmethylated	25264897	2
cg12246996	Ultra-stable Unmethylated	26100811	2
cg09476286	Ultra-stable Unmethylated	26101366	2
cg06583696	Ultra-stable Unmethylated	26101536	2
cg07628138	Ultra-stable Unmethylated	26256094	2
cg11109684	Ultra-stable Unmethylated	26257047	2
cg13596200	Ultra-stable Unmethylated	26257549	2
cg07203352	Ultra-stable Unmethylated	26467593	2
cg13768000	Ultra-stable Unmethylated	26467780	2
cg08235500	Ultra-stable Unmethylated	26467844	2
cg21903765	Ultra-stable Unmethylated	26467848	2
cg09616580	Ultra-stable Methylated	26984493	2
cg19635810	Ultra-stable Unmethylated	26987197	2
cg13796796	Ultra-stable Unmethylated	26987250	2
cg03798852	Ultra-stable Unmethylated	27008812	2
cg13874838	Ultra-stable Unmethylated	27008853	2
cg00216024	Ultra-stable Unmethylated	27069312	2
cg09448707	Ultra-stable Unmethylated	27069367	2
cg07001630	Ultra-stable Unmethylated	27255682	2
cg01900371	Ultra-stable Unmethylated	27256120	2
cg27636536	Ultra-stable Unmethylated	27273429	2
cg01112072	Ultra-stable Unmethylated	27274131	2
cg03012674	Ultra-stable Unmethylated	27274208	2
cg14424579	Ultra-stable Unmethylated	27274309	2
cg07101579	Ultra-stable Unmethylated	27274487	2
cg18512092	Ultra-stable Unmethylated	27274554	2
cg20946600	Ultra-stable Unmethylated	27294721	2
cg23156781	Ultra-stable Unmethylated	27435514	2
cg02467646	Ultra-stable Unmethylated	27546052	2
cg06221695	Ultra-stable Unmethylated	27546071	2
cg03346875	Ultra-stable Unmethylated	27546116	2
cg17509807	Ultra-stable Unmethylated	27579505	2
cg19364957	Ultra-stable Unmethylated	27579796	2
cg23920389	Ultra-stable Unmethylated	27592846	2
cg20651084	Ultra-stable Unmethylated	27593292	2
cg21484680	Ultra-stable Unmethylated	27593328	2
cg19640339	Ultra-stable Unmethylated	27593343	2
cg24189717	Ultra-stable Unmethylated	27593355	2
cg06191669	Ultra-stable Unmethylated	27593396	2
cg08562543	Ultra-stable Unmethylated	27593465	2
cg26869849	Ultra-stable Unmethylated	27632522	2
cg24154201	Ultra-stable Methylated	27668231	2
cg12943539	Ultra-stable Unmethylated	27851867	2
cg24399854	Ultra-stable Unmethylated	27886207	2
cg14537639	Ultra-stable Unmethylated	27886220	2
cg09223071	Ultra-stable Unmethylated	27886442	2
cg18369979	Ultra-stable Unmethylated	27886535	2
cg27063607	Ultra-stable Unmethylated	27994684	2
cg06392451	Ultra-stable Unmethylated	27994816	2
cg06168363	Ultra-stable Unmethylated	28113213	2
cg24011637	Ultra-stable Unmethylated	28614567	2
cg08351105	Ultra-stable Unmethylated	28614671	2
cg06520715	Ultra-stable Unmethylated	28614896	2
cg02280908	Ultra-stable Unmethylated	28615925	2
cg07342545	Ultra-stable Unmethylated	28616193	2
cg19475689	Ultra-stable Unmethylated	28789802	2
cg07683804	Ultra-stable Unmethylated	29093162	2
cg11749284	Ultra-stable Unmethylated	29093438	2
cg07308943	Ultra-stable Unmethylated	29093510	2
cg00489730	Ultra-stable Unmethylated	29118113	2
cg22841169	Ultra-stable Unmethylated	30369455	2
cg24752028	Ultra-stable Unmethylated	30369779	2
cg17701785	Ultra-stable Unmethylated	30369896	2
cg02727605	Ultra-stable Unmethylated	32236000	2
cg06260059	Ultra-stable Unmethylated	32236023	2
cg17130580	Ultra-stable Unmethylated	32264983	2
cg10215570	Ultra-stable Unmethylated	32265051	2
cg21752144	Ultra-stable Unmethylated	32288370	2
cg16139239	Ultra-stable Unmethylated	32288444	2
cg21317524	Ultra-stable Unmethylated	32288526	2
cg02878901	Ultra-stable Methylated	32381397	2
cg04522455	Ultra-stable Unmethylated	32390791	2
cg26820922	Ultra-stable Unmethylated	32503023	2
cg01195127	Ultra-stable Unmethylated	32503081	2
cg11710924	Ultra-stable Unmethylated	32503219	2
cg15673110	Ultra-stable Unmethylated	32581747	2
cg11492896	Ultra-stable Unmethylated	32581942	2
cg03803336	Ultra-stable Unmethylated	32582034	2
cg06489241	Ultra-stable Unmethylated	33824250	2
cg16512069	Ultra-stable Unmethylated	33824427	2
cg10639412	Ultra-stable Unmethylated	33824684	2
cg20215769	Ultra-stable Methylated	36706722	2
cg21685750	Ultra-stable Unmethylated	37193358	2
cg25240445	Ultra-stable Unmethylated	37458543	2
cg03757379	Ultra-stable Unmethylated	37458549	2
cg06359167	Ultra-stable Unmethylated	37458670	2
cg02110031	Ultra-stable Unmethylated	37458730	2
cg20953075	Ultra-stable Unmethylated	37458764	2
cg09198463	Ultra-stable Unmethylated	38603570	2
cg16970702	Ultra-stable Unmethylated	38978664	2
cg18386867	Ultra-stable Unmethylated	39347986	2
cg00930710	Ultra-stable Unmethylated	39351390	2
cg02710105	Ultra-stable Unmethylated	39664348	2
cg14895876	Ultra-stable Unmethylated	39664666	2
cg01276616	Ultra-stable Unmethylated	42396713	2
cg06043190	Ultra-stable Unmethylated	42396882	2
cg18897589	Ultra-stable Unmethylated	42588424	2
cg05504732	Ultra-stable Unmethylated	42588526	2
cg18149593	Ultra-stable Unmethylated	42588534	2
cg02162462	Ultra-stable Unmethylated	42795925	2
cg01967774	Ultra-stable Unmethylated	43453449	2
cg05077167	Ultra-stable Unmethylated	43453540	2
cg04879876	Ultra-stable Unmethylated	43453558	2
cg23120805	Ultra-stable Unmethylated	43453872	2
cg16720946	Ultra-stable Unmethylated	43454210	2
cg18877660	Ultra-stable Unmethylated	43454280	2
cg18258151	Ultra-stable Unmethylated	43454524	2
cg07119260	Ultra-stable Unmethylated	43454536	2
cg22198946	Ultra-stable Unmethylated	43454609	2
cg23563507	Ultra-stable Unmethylated	44001149	2
cg15262336	Ultra-stable Unmethylated	44223417	2
cg07211050	Ultra-stable Unmethylated	44223591	2
cg27623126	Ultra-stable Unmethylated	44588720	2
cg19963728	Ultra-stable Unmethylated	44588792	2
cg00982680	Ultra-stable Unmethylated	44588811	2
cg22251465	Ultra-stable Unmethylated	44588965	2
cg20655010	Ultra-stable Unmethylated	44589154	2
cg02374912	Ultra-stable Unmethylated	44589161	2
cg07914629	Ultra-stable Unmethylated	44589600	2
cg21701125	Ultra-stable Unmethylated	45877779	2
cg20081286	Ultra-stable Unmethylated	45878652	2
cg06654134	Ultra-stable Unmethylated	46844408	2
cg02740658	Ultra-stable Unmethylated	46926069	2
cg07654712	Ultra-stable Unmethylated	46926217	2
cg04380228	Ultra-stable Unmethylated	47142555	2
cg13045540	Ultra-stable Unmethylated	47143135	2
cg24587621	Ultra-stable Unmethylated	47143332	2
cg21195337	Ultra-stable Unmethylated	47143410	2
cg06420362	Ultra-stable Unmethylated	47402907	2
cg24431318	Ultra-stable Unmethylated	47403193	2
cg01600782	Ultra-stable Unmethylated	47404009	2
cg17129141	Ultra-stable Unmethylated	47629949	2
cg22547404	Ultra-stable Unmethylated	47630147	2
cg25868465	Ultra-stable Unmethylated	47630172	2
cg06478094	Ultra-stable Unmethylated	47630251	2
cg00547758	Ultra-stable Unmethylated	47630294	2
cg18222961	Ultra-stable Unmethylated	48009935	2
cg00620552	Ultra-stable Unmethylated	48010097	2
cg21405109	Ultra-stable Unmethylated	48010105	2
cg19736286	Ultra-stable Unmethylated	48010117	2
cg22242408	Ultra-stable Unmethylated	48131795	2
cg13701083	Ultra-stable Unmethylated	48338530	2
cg07210996	Ultra-stable Unmethylated	48338725	2
cg09302848	Ultra-stable Unmethylated	48667639	2
cg24076392	Ultra-stable Unmethylated	48667874	2
cg12210283	Ultra-stable Unmethylated	48668020	2
cg18256236	Ultra-stable Unmethylated	54013944	2
cg00140842	Ultra-stable Unmethylated	54014180	2
cg04849907	Ultra-stable Unmethylated	54014222	2
cg05573562	Ultra-stable Unmethylated	54198159	2
cg02100828	Ultra-stable Unmethylated	54198338	2
cg11665745	Ultra-stable Unmethylated	54198366	2
cg26845036	Ultra-stable Unmethylated	54198403	2
cg11349715	Ultra-stable Unmethylated	54557882	2
cg00910640	Ultra-stable Unmethylated	54557974	2
cg22708752	Ultra-stable Methylated	54853191	2
cg06497591	Ultra-stable Methylated	54891530	2
cg18516317	Ultra-stable Unmethylated	54950679	2
cg18279994	Ultra-stable Unmethylated	54950960	2
cg26161045	Ultra-stable Unmethylated	55277080	2
cg04324126	Ultra-stable Unmethylated	55277572	2
cg23539966	Ultra-stable Unmethylated	55277621	2
cg06629775	Ultra-stable Unmethylated	55459073	2
cg15024566	Ultra-stable Unmethylated	55496144	2
cg22645636	Ultra-stable Unmethylated	55496232	2
cg05319060	Ultra-stable Unmethylated	55496371	2
cg18752448	Ultra-stable Unmethylated	55496462	2
cg20497627	Ultra-stable Unmethylated	55496490	2
cg09472139	Ultra-stable Unmethylated	55646992	2
cg00980331	Ultra-stable Unmethylated	55746825	2
cg01400987	Ultra-stable Unmethylated	55844294	2
cg25347337	Ultra-stable Unmethylated	55921045	2
cg18867141	Ultra-stable Unmethylated	58468193	2
cg09452692	Ultra-stable Unmethylated	58468460	2
cg06968475	Ultra-stable Unmethylated	58468575	2
cg23500942	Ultra-stable Unmethylated	58468651	2
cg22197434	Ultra-stable Unmethylated	60781217	2
cg03598080	Ultra-stable Unmethylated	60781869	2
cg07750914	Ultra-stable Unmethylated	60983838	2
cg23468128	Ultra-stable Unmethylated	61108270	2
cg23053271	Ultra-stable Unmethylated	61108572	2
cg11349992	Ultra-stable Unmethylated	61108895	2
cg03583812	Ultra-stable Unmethylated	61244620	2
cg02112122	Ultra-stable Unmethylated	61244785	2
cg02542118	Ultra-stable Unmethylated	61245510	2
cg02159586	Ultra-stable Unmethylated	61292785	2
cg09119654	Ultra-stable Unmethylated	61293073	2
cg09290169	Ultra-stable Unmethylated	61293302	2
cg06281716	Ultra-stable Unmethylated	61293359	2
cg11332950	Ultra-stable Unmethylated	61404256	2
cg07209960	Ultra-stable Unmethylated	61404354	2
cg10185552	Ultra-stable Unmethylated	61404578	2
cg00082426	Ultra-stable Unmethylated	61763737	2
cg01614864	Ultra-stable Unmethylated	61765423	2
cg09455096	Ultra-stable Unmethylated	61765470	2
cg24580106	Ultra-stable Unmethylated	61765480	2
cg24366913	Ultra-stable Unmethylated	61765510	2
cg11607927	Ultra-stable Unmethylated	61765934	2
cg11053128	Ultra-stable Unmethylated	61991421	2
cg01287600	Ultra-stable Unmethylated	62115937	2
cg03017863	Ultra-stable Unmethylated	62115939	2
cg26330326	Ultra-stable Unmethylated	62132771	2
cg03532114	Ultra-stable Unmethylated	62132888	2
cg13699558	Ultra-stable Unmethylated	62132958	2
cg01589412	Ultra-stable Unmethylated	62133120	2
cg14101501	Ultra-stable Unmethylated	62932430	2
cg13810628	Ultra-stable Unmethylated	62932753	2
cg19147570	Ultra-stable Unmethylated	63815760	2
cg14736172	Ultra-stable Unmethylated	63816024	2
cg19029220	Ultra-stable Unmethylated	64067822	2
cg10238396	Ultra-stable Unmethylated	64067940	2
cg15400200	Ultra-stable Unmethylated	64067996	2
cg00794552	Ultra-stable Unmethylated	64068121	2
cg09356401	Ultra-stable Unmethylated	64068331	2
cg03055492	Ultra-stable Unmethylated	64068493	2
cg12639422	Ultra-stable Unmethylated	64069082	2
cg08970020	Ultra-stable Methylated	64216731	2
cg09976445	Ultra-stable Unmethylated	64371643	2
cg05979879	Ultra-stable Unmethylated	64751188	2
cg20249169	Ultra-stable Unmethylated	64881356	2
cg21174506	Ultra-stable Unmethylated	64977648	2
cg02742517	Ultra-stable Unmethylated	64979061	2
cg16209285	Ultra-stable Methylated	65082853	2
cg23816572	Ultra-stable Unmethylated	65283421	2
cg10948340	Ultra-stable Unmethylated	65357305	2
cg14217102	Ultra-stable Unmethylated	65357592	2
cg21755633	Ultra-stable Unmethylated	65357763	2
cg02258066	Ultra-stable Unmethylated	65357768	2
cg12009138	Ultra-stable Unmethylated	65357858	2
cg11094939	Ultra-stable Unmethylated	65454430	2
cg11585425	Ultra-stable Unmethylated	65454529	2
cg06394476	Ultra-stable Unmethylated	65454602	2
cg16465560	Ultra-stable Unmethylated	65454646	2
cg23158051	Ultra-stable Unmethylated	65454692	2
cg14629348	Ultra-stable Unmethylated	65455242	2
cg24044043	Ultra-stable Unmethylated	65659713	2
cg09259694	Ultra-stable Unmethylated	65659878	2
cg07421368	Ultra-stable Unmethylated	67624930	2
cg25488082	Ultra-stable Unmethylated	68384862	2
cg01275515	Ultra-stable Unmethylated	68385031	2
cg19367232	Ultra-stable Unmethylated	68478649	2
cg04496615	Ultra-stable Unmethylated	68479620	2
cg03239202	Ultra-stable Unmethylated	68694299	2
cg08646988	Ultra-stable Unmethylated	69614274	2
cg10313637	Ultra-stable Unmethylated	69870892	2
cg24925546	Ultra-stable Unmethylated	69871099	2
cg20382057	Ultra-stable Unmethylated	69969052	2
cg05136786	Ultra-stable Unmethylated	69969079	2
cg14452789	Ultra-stable Unmethylated	70056602	2
cg11245431	Ultra-stable Unmethylated	70056635	2
cg07540722	Ultra-stable Unmethylated	70056697	2
cg08744769	Ultra-stable Unmethylated	70142523	2
cg21482635	Ultra-stable Methylated	70165315	2
cg07076009	Ultra-stable Unmethylated	70313947	2
cg26542130	Ultra-stable Unmethylated	70314576	2
cg08484665	Ultra-stable Unmethylated	70314817	2
cg21488398	Ultra-stable Unmethylated	70369791	2
cg26361052	Ultra-stable Unmethylated	70417980	2
cg00230869	Ultra-stable Unmethylated	70418140	2
cg09022485	Ultra-stable Unmethylated	70475683	2
cg22736079	Ultra-stable Unmethylated	70485184	2
cg07628044	Ultra-stable Unmethylated	70520858	2
cg12267367	Ultra-stable Unmethylated	70521024	2
cg09448058	Ultra-stable Unmethylated	70521051	2
cg12428298	Ultra-stable Methylated	71206811	2
cg07040133	Ultra-stable Unmethylated	71222097	2
cg14402217	Ultra-stable Unmethylated	71222108	2
cg13320002	Ultra-stable Unmethylated	71222292	2
cg01799366	Ultra-stable Unmethylated	71222298	2
cg06962121	Ultra-stable Unmethylated	71295566	2
cg23513644	Ultra-stable Unmethylated	71357140	2
cg22587327	Ultra-stable Unmethylated	71357290	2
cg01112927	Ultra-stable Unmethylated	71357293	2
cg15822934	Ultra-stable Unmethylated	71357313	2
cg20516151	Ultra-stable Unmethylated	71357344	2
cg08366196	Ultra-stable Unmethylated	71357400	2
cg17464212	Ultra-stable Unmethylated	71357485	2
cg04049556	Ultra-stable Unmethylated	71357511	2
cg02588737	Ultra-stable Unmethylated	71357524	2
cg20921688	Ultra-stable Unmethylated	71357800	2
cg01125814	Ultra-stable Unmethylated	71559310	2
cg27299186	Ultra-stable Unmethylated	71559340	2
cg08973851	Ultra-stable Unmethylated	73298805	2
cg03856450	Ultra-stable Unmethylated	73298881	2
cg24873743	Ultra-stable Unmethylated	73340489	2
cg22160784	Ultra-stable Unmethylated	73460416	2
cg12972213	Ultra-stable Unmethylated	73460425	2
cg14912896	Ultra-stable Unmethylated	73461180	2
cg06843575	Ultra-stable Unmethylated	73612712	2
cg14539605	Ultra-stable Unmethylated	73964433	2
cg25113610	Ultra-stable Unmethylated	74007324	2
cg19754094	Ultra-stable Unmethylated	74055942	2
cg25460985	Ultra-stable Unmethylated	74055950	2
cg22642978	Ultra-stable Unmethylated	74055977	2
cg24705708	Ultra-stable Methylated	74329833	2
cg17053845	Ultra-stable Unmethylated	74375133	2
cg10804730	Ultra-stable Unmethylated	74375143	2
cg04468608	Ultra-stable Unmethylated	74375168	2
cg00724035	Ultra-stable Unmethylated	74375213	2
cg08434152	Ultra-stable Unmethylated	74405770	2
cg20340806	Ultra-stable Unmethylated	74405946	2
cg13755546	Ultra-stable Unmethylated	74425580	2
cg27558479	Ultra-stable Unmethylated	74425610	2
cg09868451	Ultra-stable Unmethylated	74425749	2
cg24938641	Ultra-stable Unmethylated	74648700	2
cg14366939	Ultra-stable Unmethylated	74682176	2
cg22996555	Ultra-stable Unmethylated	74692183	2
cg09784847	Ultra-stable Unmethylated	74692550	2
cg07312366	Ultra-stable Unmethylated	74710011	2
cg03173679	Ultra-stable Unmethylated	74710205	2
cg11955373	Ultra-stable Unmethylated	74710513	2
cg19234858	Ultra-stable Unmethylated	74756372	2
cg18181070	Ultra-stable Unmethylated	74756634	2
cg13584541	Ultra-stable Unmethylated	74756882	2
cg03520103	Ultra-stable Unmethylated	74757144	2
cg21485166	Ultra-stable Unmethylated	74757150	2
cg12347084	Ultra-stable Unmethylated	74757155	2
cg19198794	Ultra-stable Unmethylated	74757221	2
cg02916181	Ultra-stable Unmethylated	75873822	2
cg09237070	Ultra-stable Unmethylated	75873857	2
cg22202182	Ultra-stable Unmethylated	75874453	2
cg19924947	Ultra-stable Unmethylated	84686570	2
cg08239243	Ultra-stable Unmethylated	85132209	2
cg05904194	Ultra-stable Unmethylated	85132663	2
cg27357361	Ultra-stable Unmethylated	85133262	2
[truncated: 13,225 more rows]
